# Supplementary material for: Deletion of Dock10 in B Cells Results in Normal Development but a Mild Deficiency upon In Vivo and In Vitro Stimulations
Source: Front Immunol. 2017 May 1;8:491. doi: 10.3389/fimmu.2017.00491 (PMC5410582; doi:10.3389/fimmu.2017.00491)
Supplement: Data Sheet S1 — Microarray data. Sheet 1: genes upregulated by at least 2-fold in non-stimulated (BG) over LPS-stimulated cells; sheet 2: genes upregulated by at least 2-fold in non-stimulated (BG) over anti-CD40 + IL-4-stimulated (A) cells; sheet 3: genes upregulated by at least 2-fold in LPS-stimulated over anti-CD40 + IL-4-stimulated (A) cells; sheet 4: genes upregulated by at least 2-fold in anti-CD40 + IL-4-stimulated (A) over non-stimulated (BG) cells; sheet 5: genes upregulated by at least 2-fold in anti-CD40 + IL-4-stimulated (A) over LPS-stimulated cells; sheet 6: genes upregulated by at least 10-fold in anti-CD40 + IL-4-stimulated (A) over LPS-stimulated cells (p < 0.01 and q < 0.01). IL-4, interleukin-4. [file Data_Sheet_1.XLSX]

## Sheet: BG > LPS 2X
BG > LPS 2X
Prob ID	Fold change		Gene name
871944	18.54
383837	10.92
699972	9.81		4930503B16Rik
693076	9.21
428214	8.75
580503	8.344
611969	8.011
866584	7.535
693933	7.496		Dclre1b
586824	7.284		Pax7
772989	7.175
505508	7.159
889307	6.857
892311	6.793
594475	6.497
458460	6.481		Igf1
576299	6.401
369713	6.261
907248	5.725		Ugt1a1;Ugt1a9;Ugt1a12;Ugt1a5;Ugt1a10;Ugt1a13;Ugt1a6;Ugt1a2
327644	5.446
599731	5.281
444436	5.103		V1rd15
840421	5.077		A730036I17Rik
553813	4.928		Edn1
343863	4.907
852405	4.848
470538	4.801
853730	4.768
457114	4.705
378487	4.638		D130071N09
653537	4.622		D130058E03
402065	4.605
893366	4.504
603333	4.377
554125	4.369
350096	4.359
894162	4.267
572568	4.193
518494	4.156
869999	4.116		D630029K19Rik;4932438A13Rik
702180	4.003		1810004F21Rik
699054	3.932
730798	3.911		6030422M02
540192	3.895		Fzd4
388470	3.861		Adam21
740571	3.846		Wsb2
298367	3.842
298816	3.729		Il17re
916997	3.699		Lepre1
665346	3.625		Atp8b1
713257	3.62		U46068
770718	3.58
868298	3.536		Zfp536
489240	3.497
398992	3.494
816716	3.453
330489	3.412
407913	3.373
381011	3.212		Pramel1
860708	3.164		1600012F09Rik
761268	3.111
870462	3.106
811701	3.098		Cd109
470899	3.019		Tcam1
588942	3.016		Palmd
554344	3.015		Camta2
663325	2.908		V1ri5
357237	2.876		Dlgh4
822817	2.873		Dcc
700237	2.872
635496	2.871		F7
312816	2.871		Gtf2a1
854878	2.842		Arrb2
516661	2.812
632404	2.771
303797	2.719
689708	2.701
371625	2.659
419862	2.626
720967	2.622		Acdc
453914	2.6		Camk1g
374065	2.587
374041	2.586
651022	2.559
337308	2.549		4930562N12Rik
592903	2.532		BC059812
463576	2.528
574651	2.507
359834	2.5		Prpf39
500996	2.487		Glycam1
628263	2.436
921190	2.432		Hemgn
402761	2.421		Crygs
762800	2.42		Zzz3
568829	2.384
545261	2.369
512530	2.358		AI481750
744768	2.357		Naca
459859	2.352		B830021E24Rik
299366	2.352		Cacna2d1
835042	2.338		9430071P14Rik
780276	2.319		A930041G11Rik
550884	2.303		Spats2
826177	2.3		Igsf2
624465	2.293
406194	2.276
322905	2.271
336192	2.264
477323	2.231		Mbd2
579851	2.23		Sertad3
819670	2.223		Rya3
528034	2.208
598559	2.205
534668	2.174		Meis1
896790	2.152		Pygb
309949	2.139		Ddx50
310452	2.136		D630030L16Rik;Atp6v1b1
793084	2.131
760730	2.129
692397	2.127
626517	2.113		4933414E04Rik
513191	2.111		9830107B12
463074	2.11		Grik5
652129	2.094
690252	2.086
696038	2.072		N28178
852310	2.059		Pvrl3
335474	2.055
502350	2.052		Vrk2
806665	2.039		LOC268885
724176	2.028		Slc6a18
333040	2.022		Slc7a4
532678	2.001		Kctd15

## Sheet: BG > A 2X
BG > anti-CD40+IL-4 2X
Prob ID	Fold change		Gene name
871944	46.24
518494	35.95
383837	30.12
327644	27.23
428214	26.58
907248	25.14		Ugt1a1;Ugt1a9;Ugt1a12;Ugt1a5;Ugt1a10;Ugt1a13;Ugt1a6;Ugt1a2
893366	21.9
772989	20.49
892311	20.15
699972	19.15		4930503B16Rik
603333	14.73
505508	14.03
611969	13.5
693076	13.46
894162	13.27
889307	12.25
388470	11.85		Adam21
840421	11.68		A730036I17Rik
580503	11.29
664560	10.49		Olfr498
298367	9.733
450649	9.519		BC016201
599731	8.737
853730	8.531
761268	8.529
594475	8.333
337308	8.059		4930562N12Rik
369713	7.728
458460	7.477		Igf1
730798	7.443		6030422M02
444436	7.403		V1rd15
870462	7.393
653537	7.376		D130058E03
588942	7.347		Palmd
576299	7.177
312816	6.978		Gtf2a1
457114	6.83
330489	6.547
402065	6.457
852405	6.308
632404	6.115
336192	6.057
770718	5.642
492624	5.606		Ccl4
700237	5.496
357237	5.432		Dlgh4
740571	5.302		Wsb2
299366	5.182		Cacna2d1
463576	5.179
866584	5.151
598559	5.126
586824	5.06		Pax7
478518	5.042
713257	4.91		U46068
407913	4.782
665346	4.747		Atp8b1
470538	4.743
453914	4.682		Camk1g
433644	4.489
451164	4.399
303797	4.385
674809	4.327		1700025D03Rik
651022	4.293
543726	4.211
775794	4.198		4932431K08Rik
298816	4.178		Il17re
869999	4.133		D630029K19Rik;4932438A13Rik
655131	4.06
553813	4.06		Edn1
350096	4.015
588688	3.994
554125	3.941
540192	3.896		Fzd4
835042	3.892		9430071P14Rik
703797	3.876
839097	3.782
512530	3.732		AI481750
416412	3.715
699054	3.677
442594	3.664		Cnr1
778903	3.648
916978	3.592
623672	3.571		Mmp23
514364	3.57		B130050I23Rik
607987	3.559		AI854703
550884	3.545		Spats2
876065	3.531
463074	3.528		Grik5
398992	3.516
574964	3.506		Krtap16-9
332871	3.5
516661	3.492
695469	3.48		Tnn
543433	3.478		V1re13
371625	3.47
554344	3.451		Camta2
489240	3.448
528034	3.401
868298	3.392		Zfp536
500996	3.392		Glycam1
788607	3.358
831519	3.34
419968	3.282
572568	3.268
343863	3.266
421113	3.261
683289	3.255
430869	3.233
574651	3.214
484051	3.204
894410	3.17
700693	3.168
878247	3.143		AJ430384
897948	3.121
715408	3.12
365705	3.082
786405	3.078
727016	3.068		Elovl2
822817	3.061		Dcc
793084	3.057
564394	3.048		Mov10
696038	3.034		N28178
693933	3.032		Dclre1b
534668	3.029		Meis1
595204	3.011		Ipf1
568829	3.007
840960	2.969
465709	2.962
816716	2.95
483538	2.915		Fxyd3
874727	2.913
516480	2.908
810417	2.899		9430097H08Rik
902049	2.898		Olfr1242
557646	2.898		Camkk1
721315	2.889		Pgk2
470899	2.881		Tcam1
331508	2.841		Jam4
487162	2.823
735729	2.806
710856	2.805
806665	2.795		LOC268885
835461	2.768
819044	2.766
402761	2.758		Crygs
419862	2.741
724176	2.74		Slc6a18
545261	2.738
310452	2.73		D630030L16Rik;Atp6v1b1
333040	2.726		Slc7a4
772307	2.717		Ncam1
457118	2.717
491923	2.713
624465	2.71
652129	2.707
870490	2.694
566882	2.693		Olfr356
353527	2.691
599889	2.684
406194	2.676
888478	2.667
582214	2.662		Olfr1246
592219	2.657		Cd14
702180	2.655		1810004F21Rik
483668	2.65
513191	2.603		9830107B12
433025	2.581
770518	2.567
474109	2.563
373893	2.563
481150	2.551
431276	2.544		Defb8
644613	2.536
348104	2.53		Nt5c2
762800	2.524		Zzz3
359538	2.517
482349	2.497
378487	2.493		D130071N09
491317	2.488
819670	2.487		Rya3
885184	2.481
878686	2.481		B930011P16Rik
477442	2.475
836234	2.474
723911	2.474
829043	2.473
499412	2.452
502429	2.449
618323	2.427
374065	2.427
472358	2.411
766138	2.41		9630020G10Rik;Gnal
629498	2.407		C1sb;C1s
733940	2.398
612160	2.388
522181	2.384		Drd3
676496	2.377
663590	2.367		Nhlrc1
498922	2.367		Ube2s
335335	2.35
913994	2.347		BC003277
662871	2.342		Ear5
599863	2.328
422364	2.328		Epb4.1l5
345098	2.328		Tcfcp2l3
628263	2.323
536919	2.322		Slc9a4
309949	2.307		Ddx50
357244	2.298
847553	2.291		Fbln5
733486	2.283		8430415E04Rik
825576	2.278
409394	2.278		2900024P18Rik
832118	2.277
316115	2.274
561774	2.269
784481	2.268
751990	2.263
631030	2.26		Klre1
459859	2.247		B830021E24Rik
914211	2.242		Stk22d;Stk22c
692397	2.228
437245	2.226
912048	2.211		2810441C07Rik
464088	2.211
567212	2.209		BC022133
347532	2.207		Olfr855
739282	2.201
414953	2.2
420860	2.189		Myo3a
580842	2.184		Scel
439378	2.137		B3gnt4
835642	2.132
744768	2.127		Naca
337409	2.125		Olfr1122
612894	2.123		AI788959
459360	2.117		Spag6
768370	2.111
374620	2.085
354257	2.085
780276	2.08		A930041G11Rik
508777	2.07
381011	2.055		Pramel1
779059	2.003

## Sheet: LPS > A 2X
LPS > anti-CD40+IL-4 2X
Prob ID	Fold change		Gene name
692966	858.8		Saa3
472311	63.13		Il10
416412	34.59
527940	22.27		BC013481
904295	20.05		Ckb
482989	19.14		Cebpd
462436	18.37
492624	16.72		Ccl4
865743	14.36		1100001G20Rik
552786	13.8		Trp73
557646	13.71		Camkk1
386163	13.52		4632428N05Rik
487588	12.11
535303	10.51
641678	9.369
916978	8.714
518494	8.651
839055	8.631		Ltb4dh
655131	7.808
420761	6.829
684165	6.194		Atp1a2
839097	6.059
861974	5.96		Edem1
664560	5.69		Olfr498
299883	5.568		Zfhx1b
804312	5.559		Stxbp1
879746	5.509		Ptgir
927195	5.459		Mcoln2
422364	5.283		Epb4.1l5
534213	5.275		Coro2a
327644	5
450649	4.934		BC016201
893366	4.863
713193	4.671
524988	4.517		Egr1
474109	4.507
907248	4.391		Ugt1a1;Ugt1a9;Ugt1a12;Ugt1a5;Ugt1a10;Ugt1a13;Ugt1a6;Ugt1a2
835461	4.344
928759	4.181		Dusp14
754069	4.101		Pon3
491317	3.939
491923	3.897
739282	3.809
310061	3.799		2810408E11Rik
455636	3.783		BC019537
492467	3.742
443822	3.733
752857	3.609
700693	3.548
486792	3.407
603333	3.367
727016	3.309		Elovl2
878247	3.272		AJ430384
415592	3.247
637938	3.222		D930035B09Rik
623672	3.212		Mmp23
421113	3.169
337308	3.162		4930562N12Rik
516266	3.127
894162	3.111
493945	3.109		Rpn1
628514	3.1
810417	3.071		9430097H08Rik
787380	3.068		2610529C04Rik
388470	3.068		Adam21
926093	3.062		Ets2
428214	3.038
788419	3.022
398467	3.006		2310042L06Rik
332871	2.975
892311	2.966
516618	2.963
433644	2.915
610478	2.891		Gstt3
462547	2.886		Slc39a7
355529	2.88		3110037K17Rik
788607	2.879
741266	2.873
772989	2.855
540278	2.823		Bcl2l1
299212	2.785
830143	2.761		Cd24a
383837	2.759
761268	2.742
478518	2.695
336192	2.675
734452	2.67		Bcl2l12
508777	2.663
775794	2.655		4932431K08Rik
543433	2.578		V1re13
831519	2.576
309811	2.574		E2f2;9230110J10
854287	2.572		9630025I22Rik
315597	2.561		D530031C13Rik
655540	2.555
601397	2.552
298367	2.533
419968	2.531
733940	2.519
345098	2.519		Tcfcp2l3
335334	2.508
871944	2.494
674809	2.493		1700025D03Rik
551559	2.49		H1f0
694120	2.477		Il6ra
922495	2.466		Galnt2
695469	2.453		Tnn
557237	2.449
451164	2.442
588942	2.436		Palmd
312816	2.431		Gtf2a1
829043	2.411
870462	2.381
836234	2.369
431276	2.367		Defb8
598559	2.324
467882	2.321		Rpl41
543726	2.316
681625	2.314
840421	2.301		A730036I17Rik
407725	2.295
727669	2.287
778903	2.283
463221	2.279		E030024M05Rik
931846	2.266		Gpaa1
888478	2.249
522181	2.249		Drd3
905687	2.247
342663	2.23
371084	2.225		1200006F02Rik
621280	2.215		BC055368
632404	2.206
299366	2.204		Cacna2d1
618323	2.193
482349	2.181
658495	2.18		5730592L21Rik
644613	2.174
374110	2.174		1110039B18Rik
703797	2.172
588688	2.144
595204	2.115		Ipf1
722203	2.106		Oxr1
916473	2.085		0610009H04Rik
599889	2.079
835642	2.071
576531	2.068
755587	2.065
870490	2.063
874727	2.059
463576	2.049
683072	2.044
592219	2.043		Cd14
762433	2.035
925458	2.03		BC003251
810680	2.022		Olfr771
735729	2.016
685872	2.008		D030051D21
921504	2.007		Mcm10
683289	2.007
930010	2.005		Centd2
772307	2.002		Ncam1

## Sheet: A > BG 2X
Anti-CD40+IL-4 > BG 2X
Prob ID	Fold change		Gene name
775978	601.1		Ii
884267	549.8		Cd53
431279	531.2		H2-Aa
828013	516.9		Ccl22
905599	474.6		1810009M01Rik
498083	427.6		Cd79b
895302	427.5		Psmb1
593450	423.2		Slc25a3
434545	413.9		Syngr2
344672	394		H2-DMb2
317922	353.8		Sri
903865	344.2		Rps18
768588	328		Pgk1
745275	321		H2-DMa
902724	317.3
873436	315.2
906884	311		Rps5
617792	308.5		Gnb2-rs1
893914	298.8		2610524G07Rik
907805	296		Snrpa1
407846	291.1		Fscn1
776936	288.2		Fau
911160	282.4		Dnaja2
899354	281
902940	278.1		Tuba1
898053	274.5		Rpl8
789504	269.4		Bcl2a1d;Bcl2a1b;Bcl2a1a
911598	267.5		C1qbp
895253	267.5		Atp6v1c2
664584	262.5		2310075C12Rik
894542	258.4		Rps18
548782	256.9		Bcl2a1c
903437	256.7		Rps3a
913622	254.7		Atp5b
925942	252.3		Eif5a
903556	251.5
358271	250		Pou2af1
408227	248.2		Net1
895978	246.2		Rhoa
887879	244.1		Eif3s5
607211	243.7
900479	240.8		Rps17
897187	240.1
897092	240.1		1810004I06Rik
689028	236.2
903008	235.1		Rpl32
902725	232.5
617527	231.1		Npc2
930147	230.6		Gadd45g
904975	230.1		2010001M09Rik
928947	229.9		Arpc3
612867	229.9		Ian1
901320	228.7
894085	228.6
895408	227.8
608492	227.6		Actb
577604	227.2		Ly6d
908953	226.9		B2m
510606	225.1		Birc5
455377	223.6		Cct7
895550	223.5		Rpl18
896165	221.7
902908	221.3		Eef2
897936	220.6
894904	220.1
306483	219.7		Psma1
658449	219.1		Hrmt1l2
929202	219		1200009K13Rik
446187	218.9		Psma6
706811	217.9		Ifi30
423185	216.3
646071	216		Scd3;Scd2
637912	215.9		H2-Ab1;Rmcs1
893035	214.4		Hist1h2ak
901543	214.1		Hist1h2ao
315559	211.5		Psmb2
627997	210.1
927958	210		Ly6e
896848	209.5		Eef1g
904345	208.7
540859	208		Atp5g3
563938	206.2		Rpl14
685442	205.7
729481	204.6		1700010A06Rik
911557	204		Arhgdib
920354	200.8		Magoh
900918	198		Rpl36a
546955	198		Hspa5
443060	197.6		Cyc1
848724	197.4		Prkar1a
907246	195		Hprt
314727	194.2		Cd48
899448	193.9
511364	193.3
899360	191.5
893167	190.8		Eef1g
911702	190.5		Armet
530679	189.6		Psmc3
898672	189.3
917853	187.9		Etf1
491600	186.6		2210409M21Rik
894633	186.2
907395	185.8		Eef1b2
907017	185.8		Ncl
899362	185.6		Rpl13a
539912	185.3
607021	184.5
915586	183.9		Banf1
898935	183.8
902477	182.6		Rpl7
595480	182.2		Map2k1
402950	181.4		Cops2
928949	181.3		Dncl2a
460900	181.3		AA959742
897911	180.9
391014	179.6		Hnrpa2b1
352918	177.2
320617	177.1		Psma7
901876	176.5		Rpl10
484120	176		Rpl28
468332	175.6		Hnrpab
749867	175.5
901054	175.2		Rps18
895703	175.2
447853	175.2
894084	175.1
309143	174.8		Rpl36al
750696	174.6
904424	173.9
895188	173.8		Rhoa
899390	173.1		Mif
904816	172.8		D17H6S56E-5
388536	172.6
892649	172.1
902882	170.5		Hnrpa1
585818	169.1		Ctss
896316	168.9		Rpl24
916112	168.6		Atp5d
900726	167.4		Atp5j
899124	166.6		Rpl15
869794	166.4
904285	166.3		Rbx1
898843	166.1
871089	164.8		Thoc4
896617	164.5
903349	164.3		H2afz
537632	164.1		Park7
666306	163.9
901053	163.4
902478	162.8
298200	162.7		Gas5
904535	162.6
413650	162.2		Psmc2
900173	161
482123	160.3
901549	160.2
904296	159.7		Atp5h
927248	159.4		Lcp1
922652	159.4		Fkbp3
603344	159.4
430527	159
902399	158.5		Rpl27a
832342	158.4		1810029G24Rik
410626	157.7		Prdx3
924631	157.4		Hspcb
903346	156.7
890095	156.6		Coro1a
903807	156.5
892381	156.3		Rpl15
914228	156.2		Vim
895155	155.7		Hist1h2af;Hist1h2ae
537344	155.1		Cct8
896593	154.7		Rps20
626096	154.5		Lmnb1
548224	154.5		Ebi2
904208	154.3		Rps16
893168	154.3		Rps25
891940	154.3		Rpl13
907265	154.1		Hnrpu
900666	154.1		Rps8
762606	154.1		Eif3s6ip
659464	154.1		Lpxn
893075	153.9		Hist1h2ab;Hist1h2ad
528718	153.7		Apex1
896020	152.8
669114	152.6		Snrpd3
737829	152.5
899352	152.4
910978	152.3		Cox4i1
811111	152
901018	151.3		Rpl27
893619	151		Calm2
610849	151		Matr3
789567	150.9		Smc4l1
903234	150.8
901185	150.8		Rps3a
913525	150.3		Atp5c1
929416	149.6		Cct2
915133	149.6		Ssr2
907427	149.6		Tebp
718537	149.4		Rps27l
913765	149.1		Cenpa
899317	148.9		Anp32b
840369	148.7		Mgat2
742632	147.9		Cct4
893061	147.3		Psma4
467936	146.5		1110064N10Rik
897331	146.2		Cks2
903111	146.1		Rps26
657300	145.7		Ddx39
632805	145.5		2610103J23Rik
873485	144.9		Uqcrc2
424077	144.9
898448	144.8		Hist2h2aa1;Hist2h2ac;Hist2h2ab
892239	144.8		Rps19
895480	144.2		Slc25a5
732848	144		H2-Bl
658612	143.6		Ezh2
910257	143.2		Psmb8
896231	143.2		Col25a1
675630	143.1		Psmb9
738626	142.7
697326	142.5
917833	142.2		5730536A07Rik
901969	142.2		4833420I20Rik
900296	142.2
909549	142		4833420K19Rik
853540	141.6		Ccng1
897525	141.4
901613	141.3		Set
900967	140.7
517258	140.7
900427	139.9
893012	139.9		Cox5a
892597	139		Rpl27a
892308	138.8		Sap18
924067	138.6		Ndufa8
913940	138.3		Csda
895167	138.2
907742	137.8		Ppib
855567	136.9		Vbp1
900983	136.8		Nudc
411187	136.8
903015	136		Mif
783482	135.8		Cd83
703869	135.8
932500	135.7		2810410M20Rik
898793	135.6		Rps18
352315	135.3		Ndufb8
716573	134.9		1200009C21Rik
446862	134.9		Strap
636072	134.1		Psmb4
306454	134		Hsbp1
854747	133.8		Dek
453309	133.7		Ccnd2
726622	133.4		Capg
360913	133.4		Fus
299865	133.2		4933404M02Rik
362025	132.9		Jtb
515072	132.3		Bcap37
909904	131.9		Adam10
706669	131.8		1500032D16Rik
417152	131.1		Cdc37
904378	131		Qdpr
357112	130.7		Ywhah
930618	130.5		Sfrs9
910033	130.3
669461	130.2		Rpl27a
900064	129.9
897531	129.8		1110032D12Rik
761885	129.8		Ddost
580691	129.8		Lsm3
835161	129.2		Cd37
818745	129.2
898366	128.9		Actg
916448	128.7		Dutp
699024	127.8		Hist2h2be
599266	127.2		Gnas;AF085738
930840	127		Uble1a
899046	127
924255	126.8		Gpx1
891915	126.8
646239	126.5		Mrpl14
359581	126.5
481863	126.3		Cstb
892938	126
899263	125.9		Rps2
781482	125.9		Ndufs8
756275	125.9		Bmyc
450136	125.9		Ltb
353265	125.8		Rpl4
898865	125.1		Cox5b
912624	124.9
909892	124.5		Hmgcs1
902439	124.1		Rps15a
624363	124		Trim28
918005	123.7		Rac2
735476	123.7		Bat1a
899481	123.4		Rps29
566751	123.3		2610524G07Rik
472385	123.1
911925	123		Hdgf
895153	122.8		Hist1h2an
910228	122.6		Rabggtb
412751	122.2		Tkt
467529	122		Hmgn3
902548	121.9		Rpl26
348117	121.8
891974	121.6		Tomm7
604576	121.5
891972	121.4		2510048O06Rik
533479	121.2		Cox7a2l
904525	121.1
902562	121.1
440209	121.1		Dars
445412	120.9
927537	120.8		Prg
894433	120.5
771504	120.5		Pcbp2
626282	120.5		Nnp1
381804	120.2
774296	120.1		Hnrpl
755735	119.9		Mcm3
928445	119.8		Rbm12;Cpne1
915218	118.6		4833421E05Rik
933033	118.3		Atp5e
924171	118.2		Cetn2
844157	118		Rasl2-9
904963	117.8		H2-DMb2
904144	117.7
529335	117.6		Sqle
906816	117.5		Spc18
894725	117.4
930928	117.1		Ppp3cb
921004	117.1		Gnai3
892212	117.1		Rps15a
899928	117		Rps11
897674	116.9		Ldh1
894237	116.9
350828	116.7		Mrpl40
335030	116.7		Hdac2
847446	116.6		Gspt1
702956	116.6		1700012G19Rik
470448	116.6
894311	116.5
920159	116.3		Uchl5
792525	116.3		Tmsb4x
794903	116.1		2610005B21Rik
650886	116.1		Mrpl34
891930	115.9		H2afz
636171	115.4		Ei24
900970	115.2		Rps2
789613	115.2		Shfdg1
394588	115.2		Sfrs7
899685	115.1
619764	115.1		Top2a
933121	114.9		Vdac3
932873	114.9		Nusap1
542220	114.9		Sc4mol
500343	114.8		Sca10
904330	114.7
334822	114.6		Sfxn1
857760	114.5
796767	114.5		Ppp4c
731015	114.5		Ly108
914937	114.3		Nfkb1
563929	114.3
904995	114.2		Ddx5
903850	114		Rpl26
435121	114		Fxr1h
358792	113.9
909447	113.8		Nola2
335422	113.7		Clta
918835	113.6		Skp1a
904560	113.3		Hnrpa2b1
899363	113.3		Rpl13a
897158	113.3		2900010J23Rik
481086	113.3		Nubp1
896599	113		Rps2
896788	112.7
927485	112.5		Znrd1
896804	112.4		Rps2
894755	112.1
743155	111.7		Ranbp1
846678	111.4		Atp5f1
397862	111.4
911591	111.3		Sfrs2
895997	111.3
825725	111.3		Tctex1
397816	111.2		Cd164
571298	111.1		Ywhab
434863	111.1		Cyb5
893708	111		Hint1
333667	110.9		Grcc2f
927369	110.8
523702	110.8		Cul3
900234	110.7		Rpl36
788379	110.7		Dld
715000	110.6
480576	110.5		Stk4
326239	110.5
906352	110.4		0910001A06Rik
909884	110.3
763666	110.3		Ndufs4
342510	110.3		Insig1
686285	110.2		Mrpl18
922492	110		Idh3a
900758	110		Uba52
755296	109.7		Anapc11
793711	109.6		2810417H13Rik
929091	109.4		Paics
925437	109.3		Tegt
925081	109		1110001O19Rik
846558	109		Ahsa1
461851	108.7		Tex292
903469	108.5		Rps18
510029	108.5
901822	108.4
903874	107.9
899591	107.9
552143	107.9		Cct3
915625	107.8		Sod2
922020	107.5		1500010M16Rik
919794	107.4		Psmc6
596044	107.4		Fasn
897564	107.3
366579	107.3
925883	107.2		Impdh2
896215	107.2		Ppia
900946	107		Kpna2
365220	106.9		2010107E04Rik
901731	106.8
897076	106.5		Psmc1
931610	106.4		Hip2
895165	106.4		Tuba6;Tuba2
893264	106.2		Pcna
883376	106.2		Klhl6
567962	106.2		Denr
730462	106		Chic2
590982	105.7		3110001N18Rik
614249	105.4		2010110M21Rik
895685	105.3		Ywhaz
666425	105.2		Dexi
907102	105
902681	105		Ptma
742847	105
903048	104.9
897153	104.9		Tbca
896114	104.9
531556	104.9		St13
448632	104.9		Bub1
904679	104.8
892030	104.8		Tpm4
900820	104.7		Rpl30
894223	104.7		Cox7b
697664	104.5		Evl
900889	104.4		Hmgb1
892517	104.4
401199	104.4		Gypc
864277	104.1		Mrpl18
907765	104		2310026E23Rik
896854	104		Cox7c
895728	104
899691	103.2
530511	103.1		4833441J24Rik;Arpc4
380486	103.1		Slamf7
923925	103		Orc6l
397805	102.9		Grhpr
917132	102.6		1110061O04Rik
922301	102.4		Ctsc
804765	102.3
911031	102.1		Mcm4
398484	101.9		Rbm17
651574	101.7		1110002B05Rik
906417	101.5		Synj2bp;1810020G14Rik
758078	101.5		Hcph
659872	101.5
897428	101.3		Rpl10a
728559	101.3		Gltp
925424	101.2		Mrpl13
917978	101.2		Cyba
341113	101.2		Rraga
765955	101.1		Prp19
479466	101		Arf6
404141	100.9		Snrpb
902457	100.8		Rps13
900821	100.8
895852	100.6		Eif4a2
813866	100.6		Arl6ip4
892901	100.5
713708	100.5		Ndufa10
931224	100.4
900483	100.4		Rpl41
829210	100.3
913261	100.2		2400006A19Rik
907934	99.99
906126	99.98		Adprh
610132	99.9		Ssr4
648166	99.76
557782	99.6		Sdhd
901685	99.54		Rpl30
896653	99.5		Mad2l1
394580	99.49		3300001G02Rik
798615	99.43		BC065120
901167	99.32		Phf5a
467017	99.09		2810038K19Rik
666545	98.78		Bax
580416	98.76		Mrpl46
909902	98.65		Ndufb9
896038	98.62
928630	98.57		AA407809
872709	98.32		Tpm3
701783	98.2		Tnfaip8
593628	98.15		Eif3s4
905667	98.08		Stip1
903688	97.94		Eif4a1
898243	97.92		Rpl30
331633	97.92		Ftl2
415222	97.76		Ndufa9
492890	97.7		2410091C18Rik
900393	97.4
893620	97.4		Cox5b
932758	97.34		4833441J24Rik;Arpc4
521068	97.3
432182	97.3		Sf3b1
901298	97.18
613107	97.06
470253	97.06		Ptbp1
701007	97.03		Ube2d2
588156	96.9
892514	96.63		Rps2
900771	96.56		Rps29
916212	96.41		Ywhae
916666	96.24		1700001E16Rik
751069	96		Prdx6
913030	95.88		Rabac1
558410	95.85
925886	95.83		Dazap1
900868	95.64		Sfrs10;5730405G21Rik
897920	95.62		Mrps16
462444	95.57		Atpi
894958	95.56
897170	95.53		2010100O12Rik
907414	95.52
912101	95.49		Mthfd2
894181	95.35
895199	95.1
895740	94.95		Rps28
517650	94.85		Uble1b
643313	94.83
522734	94.54		Mrpl30
924717	94.39		2900064A13Rik
762530	94.36		Supt16h
904214	94.23
440444	94.23
896112	94
898190	93.71		Rpl31
756316	93.67		Srp54
922635	93.57		Vdac1
580618	93.57		Cuedc2
905135	93.55		1500016H10Rik
931003	93.5		Ubqln1
919100	93.2		1110005A23Rik
933120	93.17		Rpl9
349481	93.16
569681	93.1		2310061A22Rik
643994	93.03		Ccna2
300922	93.03		Grim19
908197	92.9		Ostf1
894875	92.89		Cox8a
902002	92.48
910616	92.3		Gpiap1
714790	92.12		Bzw2
431274	92.02		Hint1
849727	92		Csnk2b
831527	91.97		Dnajc10
504962	91.97		Hig1
900759	91.94		Rpl3
892467	91.93		Cks2
899983	91.92		Nsep1
643072	91.92		Vdac2
895273	91.91
900702	91.77
898967	91.68
920445	91.43		Cetn3
660657	91.34		Thoc3
514035	91.32		Ocil
909582	91.23		Srebf1
919163	91.17		Fkbp2
896315	90.87		Rbx1
899386	90.84		Pdcd10
819976	90.84
433697	90.7		0610007H07Rik
896963	90.58
893296	90.58		Hnrpa1
892069	90.49
314586	90.49		Pdcd8
909403	90.48		Cpsf3
642013	90.37		Timd2
916748	90.28		Lsm4
544249	90.2		0610007P06Rik
349989	90.18
597557	90.17		Stard7
915003	90.15		E2f4
931802	90.09		3010027G13Rik
579825	90.08		Ranbp1
352520	90.08		Vps28
896913	90.07
898223	89.92		Stmn1
918613	89.63		Impa1
562739	89.44		Kif5b
361288	89.19		Ftsj3
407468	89.01		Rac1
585785	88.71		Sdhb
611175	88.68		Mcm6
897277	88.67		Arpc5
907157	88.6		Dnajc7
352691	88.38		C330008L01Rik
445455	88.34		D3Ucla1
829053	88.29		Blnk
923724	87.79		Tcof1
487148	87.68
309261	87.61		Rab11b
522703	87.56		Rnase6
922808	87.45		3930401K13Rik
517773	87.44		Mrp63
898562	87.29
627387	87.14		Sra1
470420	87.07		Sugt1
897700	87.03		Uqcr
922700	86.93
781027	86.88
898494	86.87		Rps3a
604892	86.78		9130413I22Rik
595041	86.7		Blr1
909786	86.59		Snx2
898855	86.58
921890	86.45		Tpd52l2
826570	86.3		Idi1
774898	86.25		Fv4
913539	86.11		Nfkb2
829280	86.1		Prkcb
895344	86.06		Hmgn1
896327	86.02
902956	85.99
435008	85.96		Capns1
914922	85.95		1110059P08Rik
586909	85.9		Rapgef1
355918	85.87		Ctcf
337198	85.71		Ap3d
922881	85.69		Wbscr1
901081	85.66		Rpl36a
897346	85.62		Chchd2
893834	85.46
658495	85.45		5730592L21Rik
902329	85.41		Ppia
843424	85.41		Lig1
901458	85.32		Vcp
930094	85.2		9530046H09Rik;Hnrpm
893635	85.14		Hmgn2
727724	84.88
739525	84.86		Ndufb7
545193	84.83		Stx7
891132	84.81		Matr3
513091	84.75		Rab8a
906981	84.66		Incenp
832343	84.35		Ube1x
523258	84.24		Gcipip
702705	84.2		Wsb1
924444	84.18		Pgls
717412	84.1
830143	84.09		Cd24a
343849	84.09		Gdi2
904579	84.05
443685	83.92		Racgap1
381953	83.91		2610028L19Rik
631894	83.87		D10Wsu52e
566105	83.72		Poldip2
357653	83.57		Eif3s3
931346	83.54		Uqcrfs1
503639	83.54		Rsu1
915098	83.2		2010315L10Rik
867868	83.16		Phf10
785123	83.13		Trappc4
894817	83.11		Snrpe
427729	83.03
891768	82.84		Rpl36a
479770	82.8		Narg1
732583	82.79		Timm8b
522208	82.79		H47
685068	82.65
405234	82.6		Ube2b
896997	82.46		Rpl36
820144	82.46		Hnrpk
548048	82.41		Stk6
425026	82.31
797342	82.28		Psmb7
892583	82.16		2610510D13Rik
356216	82.13		2300004C15Rik
926003	81.78		Cd52
751602	81.69
932271	81.56		D11Ertd603e
569454	81.5		Cs
587251	81.46
707488	81.42		1110005L13Rik
614174	81.34		Ghitm
901275	81.25
926999	81.24		Ndufa6
918391	81.19		D8Ertd633e
416006	81.12		Exosc3
894896	80.73		Rpo2tc1
899821	80.71		Hmgn2
419016	80.7		Casp4
782101	80.56		C86302
913188	80.51		0610039D01Rik
330071	80.48
906745	80.1		Pfdn2
919925	79.95		Akr1a4
899430	79.87		Rpl35a
912768	79.79		LOC114601
592365	79.72		Ly6a
912613	79.62		Prdx5
894280	79.44		Mphosph6
918939	79.43		Ndufb5
469134	79.4		Arl2bp
895424	79.37		Uba52
509574	79.31		2010012F05Rik
532811	79.26		Polr2g
485872	79.22
907653	79.17		2700099C19Rik
916661	79.09
652137	79.06		Birc2
898849	78.79		Stmn1
893437	78.72
897893	78.69		Psme2b;Psme2
561642	78.59		Plaa
565056	78.58		Idi1
919600	78.57		Tipin
903672	78.43		Rps6
912671	78.4		2510038A11Rik
893013	78.26
903851	78.22		Atp5o
758898	77.99		Ddx52
884236	77.94		Gyg1
553888	77.93
495761	77.9		Imap38
311417	77.89
481078	77.85
894638	77.84		Tuba1
825717	77.83		Nol5
395784	77.81
908623	77.8		Mrpl33
376244	77.77		Mcm5
501572	77.63		Nmt1
864915	77.61		Map2k2
921350	77.6		Gadd45gip1
902601	77.36
852124	77.26		Snx3
909756	77.02		Dnajb11
615889	76.96
901421	76.95
890518	76.92		1500010G04Rik;G430041M01Rik
902024	76.8		Sod1
893894	76.77
696218	76.66		Hat1
599807	76.64		2210021A15Rik
906557	76.61		Dnajd1
795835	76.51		0610007P14Rik
540958	76.34		Psmd7
499488	76.28		Rrm2
576109	76.25		AI586015
892545	76.02		1810056O20Rik
449526	75.93		1810035L17Rik
925722	75.83		Rnh1
397332	75.73		Ddt
894331	75.68
806567	75.65
351750	75.62		2410141M05Rik
898495	75.58		Atp5h
388826	75.57		Fuca
898192	75.56		Rpl31
355517	75.45		Ssr1
322037	75.42		Bcap31
933122	75.22		Rpl31
580322	75.19		Smfn
596226	75.17		Eif5
933113	75.16
321940	75.15		Rbbp7
881338	75.08
892595	74.97		Uqcrb
344686	74.93		Grinl1a
713004	74.89		1300006C06Rik
917205	74.72		Ubl5
902794	74.66
907607	74.61		Rnmt
395028	74.6		Calm3
807637	74.54		H2-M3
812986	74.19		Gmnn
579772	74.01		Cops4
927122	73.99		Fth
514709	73.99		Hist2h3c1;Hist2h3b
903795	73.86		Ube2d3
587454	73.75
427106	73.7		2410015N17Rik
898488	73.63
927062	73.61		Myo1g
905380	73.57		Vps35
339449	73.42		U2af1
759997	73.36
412268	73.35		2810031L11Rik
653172	73.29		Nfyb
912820	73.23		Actg2
893743	73.21
382361	73.2		Nans
912733	73.18		Cd47
900145	73.09
458794	73.01		Rbm7
423961	72.94		Kif20a
702871	72.93		Tardbp
892188	72.92
897385	72.88		Atp5g1
687426	72.83		2700029E10Rik
853621	72.78		Tbrg4
697484	72.75
628243	72.7		Ndufs7
329038	72.49		2610204M08Rik
903217	72.47		Rpl13
895011	72.45
880995	72.28		Cd72
855683	72.25		Mrps22
905650	72.21		Mrps34
397188	72.15		Exosc6
755394	72.12		2810432C06Rik;C79802
932567	72.08		2610529I12Rik
920300	72.06		Vps26
898986	72.06		Ndufs5
618156	72.02		Sfrs5
896126	72
501866	71.89		2310003F16Rik
339050	71.84		Birc4
910025	71.71		Pqbp1
579488	71.71
794902	71.54		2810002N01Rik
300026	71.43		Exosc10
644434	71.41		D11Ertd99e
732742	71.18		Vav1
526667	71.17
538665	71.05
427989	71.03		Mrpl30
428551	71.01		Grap
562956	70.97		Cope
925929	70.81		Hnrpd
891690	70.71		Rpl21
909053	70.67		Bsg
743307	70.65		Prpf8
902607	70.48
454297	70.33
562954	70.32		Sucla2
579670	70.22		1110005A03Rik
892092	70.07		Hspd1
655753	70.07		Polr2j
478962	70.06		Ccnb2
892228	70.03		Rps2
925926	69.96		Ctbp1
901609	69.93
932170	69.92		Mtch2
899718	69.91
360759	69.9		1810045K17Rik
881509	69.81		Cd81
413955	69.8
900488	69.72
303204	69.67
917291	69.6		H2-D1
902412	69.56		Rps24
896986	69.52		Rpl22
907335	69.44		H2afx
927696	69.38		Aasdhppt
892462	69.3
925384	69.2		Irf3
676640	69.18		Nup62
674965	69.16		3110037I16Rik
924958	69.14		Ogdh
716720	69.14		H2-Q8;H2-Q7
897143	69.07		Arf1
662947	69.05		BC006933
575411	68.99		1500011L16Rik
923241	68.91		D11Bwg0434e
365566	68.9
443109	68.78		Mrps30
931467	68.64		Bcl10
706194	68.59
685673	68.54
902257	68.52
433736	68.27		0610012G03Rik
897494	68.01
896984	67.97		Hnrph2
894074	67.92		Arg1
675318	67.92		Rab14
512683	67.9		1110060F11Rik
884097	67.85		1500009M05Rik
394026	67.8
891680	67.73
603857	67.7
310294	67.63		D19Ertd721e
834900	67.55
915148	67.46		Unc93b
342300	67.4		Mdh2
810326	67.37
902241	67.35		Hspd1
923112	67.3		Cnbp1
900795	67.28		Gpi1
378126	67.17		1810031K02Rik
737177	67.05
762026	66.9
877077	66.88		Ncf1
892769	66.86		Pdcd5
899864	66.81
339142	66.76		Lin7c
853031	66.74
640625	66.51		2510006D16Rik
339551	66.4		Mrps6
726321	66.34		D530020C15Rik
923027	66.28		Ddb1
658923	66.14		E430025E21Rik
355325	66.08		AA545217
309042	65.94		Ctsh
549729	65.91		Hspa14
409168	65.82
637459	65.8		Ak2
854563	65.69		D8Ertd325e
638386	65.69		Plk1
893401	65.64
839914	65.61		2900010M23Rik
913394	65.51		Cdc20
894561	65.5
848841	65.37		Birc3
743549	65.36		C77032
908765	65.35		3110001D03Rik
739996	65.35		Gfer
916709	65.27		Hexa
746926	65.24		Stk11
476162	65.21		Canx
677058	65.17		Bag1
330901	65.12		Rnf12
681425	65.08		Stra13
353984	65.02		Kynu
904497	64.87		Calm2
379952	64.87		Ppp2r5c
886555	64.86		2810417H13Rik
928065	64.82
705455	64.82		Marcks
354308	64.75
347051	64.73		Msh6
797291	64.62		Slc25a1
858300	64.55
361527	64.44
502017	64.39		Aebp2
656522	64.36		Aacs
896234	64.26
905788	64.24		Lias
891966	64.18		Ube2e1
708922	64.08
675985	64.04		Gas41
676048	63.8		2900070E19Rik
900833	63.6
891691	63.51
892426	63.39		Rpl37a
910280	63.38		Arhgef6
926934	63.35		Drg1
906635	63.35		Cenph
426736	63.32		Mlp
599860	63.31		Etfa
702055	63.16		Rrbp1
674946	63.14		2700088M22Rik
858702	63.06		Ddx3x
416812	63.04		Nedd8
898929	63.03		Golga7
891692	62.87
335077	62.74		Ripk3
893574	62.52
716195	62.49		Uxt
830517	62.48		Psme3
831702	62.46		Mrpl35
558198	62.39		BC003324
552647	62.31		Pmvk
896828	62.27
904921	62.23		2410016F01Rik
383544	62.14		Eif2s2
908461	62.13		Ndufa2
784582	62.12		Pcbp1
321856	62.07		2310042M24Rik
331697	62.03		2610510H01Rik
906874	62.02		Eif4enif1
893586	62.02		Rpl27
631716	62.01		Lsm8
595258	62.01		1500016L11Rik
789841	61.96		1810031K17Rik
904311	61.94
841819	61.93		Mthfd1
728106	61.87		D11Ertd497e
455071	61.87		Cdc25b
919763	61.85		Sdbcag84
540683	61.84		D11Wsu68e
929926	61.81		Dtymk
658739	61.79		Kif5b
927665	61.76
634387	61.74		Cyp51
927136	61.72		Acadl
906058	61.65		Mrps15
573628	61.64		Stk24
899016	61.6
905321	61.59		Ptprcap
786436	61.4
767665	61.37		Ralb
346055	61.36
724513	61.26		Mrpl55
919321	61.24		Nudt5
442200	61.1		Gtpbp1
914991	61.03		Tmem4
436091	60.98		2410016F19Rik
715332	60.96
914060	60.87		Xpo1
910929	60.85		Calm1
897505	60.83
915242	60.8
423699	60.78		1110006I15Rik
484343	60.67		Mbd3
451704	60.67		Arbp
338639	60.62		Immt
832775	60.57		Ndufb4
893974	60.55
901162	60.54
381544	60.43		Rpia
901584	60.29
483305	60.19
901471	60.17		Rpl21
891679	60.14
889629	59.85		Smarcb1
421928	59.82		Selk
898460	59.8		2900055D03Rik
852433	59.78		Rpn2
920470	59.75		Ndufv1
732818	59.75		Api5
657562	59.73		Dok1
591647	59.7		Wbp5
893866	59.63		Rpl27a
839428	59.59
547158	59.53		2810409H07Rik
856310	59.37		Nxf1
791712	59.35		Emp3
617353	59.3		Adprtl2
896494	59.26		Cbx3
737877	59.22		Ahcy
900610	59.19		Ahcy
452242	59		Copb2
923068	58.96		Chc1
719085	58.85
466911	58.84		2210409M21Rik
512122	58.67		Pyp
926171	58.64		Eif3s9
896357	58.64
665192	58.6		Mcl1
926891	58.45		Cnn2
407725	58.44
586949	58.35		H2-Oa
466773	58.35		Ralbp1
892826	58.25
892282	58.05
903921	58.02
896537	58.01
927388	57.96		Mki67ip
754936	57.93		Dock10
883725	57.83		1110020P15Rik
632659	57.81		BC065078
485403	57.76		Stub1
674827	57.75		Sh3bgrl3
558608	57.73		Senp6
371178	57.72		Atf4
931085	57.67		Arts1
897491	57.61
671756	57.56		Rab7
899513	57.47		Rpl21
815016	57.47
332584	57.39
549253	57.31		ORF6
667619	57.17		Kars
662290	57.16		Adrbk1
891904	57.15		Rps14
899254	57.07		Olfr545
629502	57.05
901866	56.98		Rpl21
522671	56.98		Gpr18
705975	56.89		Mrpl39
454933	56.76
896515	56.72		Tubb3
563158	56.46		Mrps9
923917	56.45		Mknk2
416081	56.43		Rab10
931449	56.2		Uap1
916116	56.2		Tmem14c
487523	56.2		Nars
845286	56.15		Gars
925123	56.14		2700085E05Rik
688390	56.11
375223	56.1		Dusp11
328175	56.09
446730	56.05		C230069C04;2210418O10Rik
355358	56.05
922460	56.04		Irf1
621903	55.98		Ebna1bp2
918134	55.94		1110025L05Rik
904400	55.87
495617	55.86		Ythdf2
931036	55.79		2310032D16Rik
609983	55.77		2610111M03Rik;1200013P24Rik
301035	55.69		Mrps12
897788	55.67		Capza1
732893	55.65		2700084L22Rik
436575	55.63		Gclm
898872	55.61		Atp5l
506855	55.54		Hibadh
892287	55.47
708211	55.37
927971	55.34		2310034L04Rik
558496	55.32		H2-T23
750458	55.29
464414	55.29
426580	55.24		Asc
752329	55.14		Nap1l1
910187	55.1		Pts
933131	55.04		Tceb2
317830	54.97		Tln
355299	54.96		Ipo7
488903	54.76		Abcf1
306036	54.59
878504	54.53		Dctn5
381264	54.47		D0HXS9928E
690213	54.44		Laptm4a
930477	54.31		Fdx1
896455	54.31		Phb
312835	54.26		Ppm1g
546628	54.16		Snx6
556632	54.15
856341	54.12
571012	54.1		D6Wsu176e
732293	53.98		Aldh9a1
726026	53.98		Umps
893692	53.9		Rpl21
714679	53.75
893477	53.64
485619	53.61		Trappc5
391780	53.61		Eif3s1
395095	53.49
899178	53.47
895230	53.45		Myl6
766009	53.43
387701	53.42
909694	53.33		Rab5c
469645	53.29		Wbp11
899244	53.26		Rps2
707801	53.18		Fgfr1op2
532807	53.03
492030	53.01		Sart3
891921	52.88
921636	52.81		Rnf130
913609	52.81		Vamp8
299345	52.75
903084	52.7
840977	52.69		Elp3
591231	52.64
691011	52.63		Fchsd2
735363	52.6		1810017G16Rik
903569	52.56		Rrs1
836684	52.41		Slc30a5
452283	52.4		Lrpprc
566090	52.35		D1Ertd251e
852615	52.34		Elf1
658932	52.34		Pex7
639537	52.34		Bub3
612747	52.3		0610009C03Rik
900074	52.27		Rpl21
464798	52.26		Nsbp1
852430	52.2		Csnk1d
927306	52.14		Ckap1
924639	52.1		Rpa1
397738	52.1		Ddx5
895391	52.07
808065	52.05
685120	52.02		2310015N07Rik
865155	52
631939	51.98		Exo1
381010	51.87		0910001K20Rik
773417	51.81
913792	51.79		2310047H23Rik
659758	51.72		D3Wsu161e
901919	51.7
921580	51.5
899933	51.4
769325	51.4		4930548G07Rik
377836	51.38
739970	51.37		Mrps25
922870	51.34		Actr2
892559	51.31
782547	51.31		Lsm10
855753	51.25		DXImx47e
906119	51.21		Calr
904196	51.18		Psma5
862332	51.17		Fusip1
468161	51.16		Eif2b4
720967	51.05		Acdc
607662	51.04		5630401J11Rik
905254	50.97		Rabep2
734651	50.95		Snrp116
827679	50.93		2410014A08Rik
801460	50.84		Gpsn2
812773	50.71
322069	50.61
928595	50.59		Slc25a12
808791	50.56		E430034L04Rik
662952	50.5		1110005F07Rik
744620	50.47		Arpc5l
899447	50.45		Rpl29
734744	50.45		4930488E11Rik
503137	50.45
891721	50.36		Rpl21
566878	50.3
915608	50.29		Slc3a2
902671	50.29		Actg
925122	50.26		1110017C15Rik
464791	50.24		Tnfrsf13c
446793	50.16		Ctso
330594	50.1		Cops5
916577	49.98		Sfrs4
892360	49.98		Hist1h3b;Hist1h3d
722166	49.94		Itgb4bp
667857	49.94
571611	49.88		Btg1
430836	49.86
893898	49.83		Rpl21
899036	49.74
924179	49.71
588131	49.71		Mtap
930613	49.7		Pdlim2
897239	49.68
387820	49.64		Ube3a
836724	49.62		Ruvbl2
857617	49.46		Lxn
355965	49.41		Glul
903125	49.35		Rpl21
846124	49.31		Gngt2
901544	49.26		Snrp1c
731074	49.19		D13Wsu123e
529365	49.15		Tra1
605223	48.95		Pabpn1
604623	48.85		Adprtl3
555617	48.85		AW049829
917492	48.83		Ly96
802374	48.8		Cdca3
500438	48.8
904263	48.76		Rpl29
400520	48.73		Txn2
748512	48.56		Tars
418685	48.44		Taf12
442133	48.43		Arbp
807531	48.35
917423	48.34		Erp29
919748	48.33		Ncf4
652926	48.3		Gba
558144	48.29		Ian6
688465	48.28		Rps12
628682	48.25		Bbc3
897671	48.21		Morf4l2
899180	48.08
902685	48.06		Tuba6;Tuba2
912244	47.98		Ndufa5
648264	47.97
571384	47.95		1810036L03Rik
447645	47.95		Blmh
431923	47.92		Rbm14;Rbm4
919030	47.91		Grwd1
584616	47.85
416021	47.83		Mrpl16
557480	47.82		Actr10
359969	47.82		Rpo1-1
533940	47.81		Ercc1
465758	47.71		E130307M08Rik
900178	47.7		2610318K02Rik
397042	47.69		Gns
901933	47.66
357766	47.66		Gltscr2
913880	47.61		2610005H11Rik
897538	47.56		Cdc34
909335	47.54		B130055D15Rik
899508	47.53		Rpl21
900313	47.47
574167	47.44		Herpud1
725830	47.39		Hnrph1
908282	47.38
360988	47.37		Ptp4a2
494929	47.36		Aup1
927483	47.35		Lmnb2
916283	47.35		Acbd4
546532	47.29		Ppil3
761588	47.28		Taf11
834065	47.25		Psmc5
547782	47.21		Rwdd1
512948	47.2		D7Rp2e
917783	47.18		0610040D20Rik
566611	47.17		Dci
459404	47.16		Nme1
761513	47.11		5830426I05Rik
913370	47.07		Acaa1
847591	46.99		Tapbpl
398804	46.96		Grsf1
908720	46.93		Pgd
730850	46.92
548757	46.86		Tubg1
740801	46.83		2010002N04Rik
577661	46.77		Slc2a6
316436	46.76
466290	46.67		D2Ertd750e
896609	46.5
405120	46.5		Gbp3
584880	46.48		Pfkl
919480	46.47
892316	46.43		Rpl29
911548	46.41		Sqstm1
893984	46.4		Sumo2
438669	46.37		Anxa7
895573	46.36		Rps2
903368	46.34		Ldh1
597584	46.33		Acin1
361217	46.3		Arpc1b
881682	46.28		Gtl6
571368	46.23
773896	46.15
750749	46.09		Sh3bp5
461806	45.94		Cd79a
665375	45.93		Adss2
731398	45.85
428941	45.85		2610034E13Rik
744339	45.83		Sfrs5
917597	45.82		Tacc3
908701	45.82		S100a13
906379	45.8		Mrpl43
782574	45.8
391848	45.77
690372	45.76
491407	45.76		1620401E04Rik
915865	45.75		6530403A03Rik
631849	45.71		Ppp1r11
895172	45.7
894993	45.67		0610041E09Rik
608518	45.66		Egln1
467222	45.65		Blvrb
612691	45.63		Gadd45b
930163	45.61		0610033I05Rik
922491	45.58
341473	45.53		Bzrp
784383	45.44		Kifc1;Kifc5a
850381	45.38		Tnfsf5ip1
493945	45.37		Rpn1
467179	45.34		Cct6a
448904	45.31		Prss25
892440	45.27
780225	45.21		Traf1
926774	45.17		1300006N24Rik
904757	45.15		Cnot2
550580	45.08		Cyfip2
913956	45.01		Topbp1
895170	45.01		Cdc2l2
353455	45		Faf1
725392	44.99		Gas5
892140	44.96		4921531G14Rik
705526	44.82
341965	44.81		Mrpl9
365682	44.78		Rpl31
913668	44.73		Sec22l1
914601	44.72		Gnb2
672707	44.67		1810034K20Rik
551559	44.64		H1f0
896238	44.61
544087	44.58		1500003O03Rik
892866	44.44		Ube2i
397058	44.43
603293	44.37
823783	44.36
330944	44.36
320214	44.34		Il2rg
357591	44.28
331843	44.27		Pbp
913372	44.24		2410005K17Rik
719517	44.22		Ap1s1
846204	44.2		Ubl3
681490	44.11		Nt5c
765785	44.06		Nola1
572211	44.05		Lypla1
637885	44.04		Itgb1bp1
910613	44.01
844296	44.01
931268	43.99		Carm1
904653	43.99		Scp2
896076	43.96
899031	43.93
357749	43.89		Maea
426694	43.88
408461	43.86		Usp49
706371	43.82		9230101K24Rik;1500006O09Rik
311833	43.68
749932	43.63		Hrb
740003	43.56		2400003B06Rik
374711	43.51		Ik
896424	43.5
641879	43.5		Stoml2
857676	43.4		Tnfrsf6
863665	43.35		Bccip
299844	43.35		Rpl23
653270	43.33		Rheb
430594	43.26		Atp6v1a1
664685	43.22		Ebi3
456519	43.2
474924	43.18		AB124611
378176	43.16		Itpa
918644	43.11		Gtf3c5
710672	43.02		2810430M08Rik
308395	42.99
906008	42.98		Tde2
513334	42.92		2610510J17Rik
644189	42.88
924714	42.86		Casp1
901679	42.85
917926	42.84		Acat2
566025	42.84		Arf5
549609	42.82		Bclaf1
831675	42.79		2410004J23Rik
494363	42.76		Rbm3
898385	42.75
794706	42.75		Keap1
895706	42.67		AI648866
380936	42.62
370733	42.61		Papss1
477411	42.58
687672	42.55		Kif11
621410	42.44		Exosc8
922565	42.42		Copg2
758700	42.36		Txnl5
902367	42.3
358762	42.18		Bcl6b
311856	42.18		1110007L15Rik
317785	42.06		Ifi47
894025	42.03		Cdv3
656624	42.03		D13Wsu177e
808551	41.97		Srf
575808	41.94
334316	41.92
904864	41.91
579224	41.87		Mycbp
899809	41.86
735439	41.83		Wdr12
356012	41.83		Mllt1
891875	41.79
437163	41.6		Utx
893672	41.59		Tomm20
729484	41.56		Xrcc1
913252	41.51		Fen1
902474	41.44		Ruvbl1
717964	41.37
901519	41.35		Hmgn1
906999	41.34		Mtx2
451316	41.34
892363	41.28
511504	41.2		D10Ertd438e
564108	41.15		9130004K12Rik
639291	41.04		Pex14
570845	41.04		Sfrs6
892561	40.99		1810057B09Rik
911373	40.97		Eif1a
365816	40.97		2010200I23Rik
522270	40.96		Rabl4
703094	40.91
484520	40.91		2610015J01Rik;2600011C06Rik
896586	40.82		Cox7c
749202	40.81
433814	40.81		Calm3
559603	40.8		Mvd
790941	40.69		Sil
894065	40.64		Ormdl3
603768	40.61		Cox15
393944	40.58		Gcs1
400498	40.56
707313	40.55		2410104I19Rik
898913	40.54
737436	40.48		Pxk
310400	40.39		Wbscr5
571559	40.35		Sdhc
338888	40.32		Hes6
753208	40.31		2810403A07Rik
547181	40.31		D4Ertd421e
469731	40.31		BC028768
323268	40.26
920912	40.23		Prim1
922543	40.22		Pigc
893502	40.19		Fdft1
867232	40.18
713269	40.18		Sin3b
892180	40.14		Smarce1
627512	40.14		4632417K18Rik
930118	40.13		Cdc25a
599844	40.13
875269	40.09		2810037C03Rik
865276	40.08		Csrp2bp
916551	40.04		Cul2
930034	40.02		Crsp9
748573	39.95
892198	39.94
311052	39.93		Ptpn1
403990	39.91
907906	39.86		Arcn1
569558	39.86		Mir16
896000	39.83
437589	39.8		Letm1
910042	39.72		Chchd3
682363	39.72		Itm1
361928	39.69		Cse1l
926099	39.68		Fbxl6
794801	39.67		Usp16
595386	39.67		9130401M01Rik;Zhx1
904791	39.55		Nipa
339768	39.53		Ifngr
307095	39.53		BC037135
870999	39.46		Pdhb
766362	39.39		Fyn
764511	39.37		Zfp148
725563	39.31		Cops3
575096	39.27		AA408556
916927	39.22		Ris2
926440	39.21		Gemin7
468042	39.16		Slc39a6
892868	39.14
718611	39.13
581048	39.09
607553	39.06		1810033A06Rik
756408	39.01
902059	39		Sfrs3
637671	38.99		Usp9x
892563	38.98
894735	38.97		Hnrpa1
454347	38.97		1110007C24Rik
783567	38.96		2410075D05Rik
568105	38.96		Lyn
557237	38.94
574638	38.92
573975	38.9		Gemin5
913121	38.86		1110054N06Rik
899155	38.78
335578	38.74		Mtf2
634664	38.73		Snrpb2
553944	38.71		Mre11a
826148	38.7		5430437P03Rik
442460	38.61
313652	38.61		Syap1
612714	38.55		Yaf2
928566	38.54		6230400O18Rik
371604	38.5		Srrm1
924461	38.46		Glcci1
439122	38.46
317132	38.44
333873	38.41		Rab6ip1
714301	38.4		2310061O04Rik
912732	38.39		Lgtn
927925	38.36		Srp9
534213	38.36		Coro2a
597024	38.35
726304	38.33		5033414D02Rik
827078	38.29		Ikbkb
896328	38.28		Atp5l
907754	38.26		Drap1
479599	38.25		Timm17a
338040	38.25		AI314976
867386	38.24		Dusp19
908859	38.18		Sgta
822973	38.16		2410004I17Rik
904530	38.12		Atp5l
787109	38.04
922690	38.03		Fbxw1b
435721	38		2010319C14Rik
916271	37.98		Trim35
530121	37.96		Ppie
706652	37.95		Fbxl14
874275	37.88		Zfp346
618578	37.84		Appbp2
463584	37.82		4933407N01Rik
454504	37.81		Gtpbp4
416849	37.8		Vps16
843786	37.76		0610012D09Rik
913623	37.74		Mrpl11
923594	37.72		Cnih
353530	37.71		Tbpl1
321686	37.71		Cpsf4
893253	37.69
742968	37.65		2600017H08Rik
923958	37.59		Commd8
896610	37.59
565741	37.58		Pak1ip1
901602	37.57
560648	37.52		H2-Ob
368460	37.44		1110007C02Rik;Arsb
731768	37.38		Arfrp1
923203	37.34		Rxrb
922795	37.32		6330577E15Rik
395181	37.32		Ung
332838	37.31		1810042K04Rik
920801	37.3		Gtf2h2
496413	37.28		4931400A14Rik
891684	37.27		Psmb5
916241	37.25		1500026D16Rik
899539	37.25
892566	37.24
609042	37.22		Pdcd2
631353	37.2		Hcfc1
319437	37.15		A630029F06
907007	37.12		Sp3
366364	37.12		Lsm7
422742	37.09		Rxrip110
899528	37.08
857455	37.08
877236	37.06		Dolpp1
507461	37.05		Bcas2
904245	37.03
902893	37.03
895554	37.01
737672	36.98		BC003262
320576	36.97		Nup133
677462	36.88		1110001J03Rik
841551	36.86
899697	36.85
914052	36.81		1200006O19Rik
923695	36.77		Nipsnap3b
875476	36.77		Gng10
861206	36.77		G3bp
871812	36.75		Dnajc1
503224	36.73		Sc5d
706183	36.71		Dnajb1
911061	36.67		Myohd1
554699	36.56
741113	36.54
442062	36.54		D12Ertd647e
384831	36.54
493760	36.53
562750	36.48		8030476J24
925242	36.47		3110040N11Rik
527003	36.47		3110002L15Rik
383722	36.44		D13Wsu50e
925064	36.4		0610033H09Rik
899772	36.36		Supt4h2;Supt4h
393216	36.32		Mesdc2
914773	36.29		Smbp
770305	36.29		Chordc1
897476	36.24		1110020L19Rik
833055	36.22		Hnrpc
839284	36.11		Gtf2f2
464194	36.08
312148	36.07		Asb8
904028	36.05
904180	36.04
771679	36.03
899617	35.97		Rpl21
303584	35.97
356323	35.96		AW212607
453149	35.94
340252	35.86		1110028E10Rik
480319	35.83		Atp6v1h
533958	35.76		5930416I19Rik
762079	35.75		Nras
369020	35.75
872762	35.72		Rae1
300605	35.72		Exosc9
320155	35.71
829355	35.69		5033413H12Rik
749595	35.68		1700109I12Rik
914220	35.64		Nmi
374944	35.59		2610206B13Rik
898302	35.57		Rpl38
839524	35.57
471448	35.56
922171	35.55		5730414C17Rik
682371	35.5		Adm
901987	35.46		Rps2
335285	35.45
376401	35.41		Ict1
894464	35.4		Dnajb6
920188	35.38		A730008L03Rik
401469	35.36		Smu1
325779	35.33
920139	35.32		Commd1
761899	35.3		Lsm7
466910	35.26		Slc31a1
508952	35.17
906069	35.16		Commd4
421699	35.06		BC004004
721007	35.05		Rtcd1
928678	35.02		Itgb1
739417	35.02		Mkks
700442	35.02
722633	34.98
364618	34.92
774975	34.9		Csk
932994	34.87		1110002H14Rik
722592	34.86		Atp6v1e1
652255	34.82		6330580J24Rik
928460	34.8		Amfr
569769	34.77		1110001A12Rik
680078	34.73		Ddx21
905095	34.71		Gtf3a
928584	34.7		D230019K20Rik
813812	34.68		8430423A01Rik
804789	34.65
901029	34.63
414755	34.62		Sip1
717486	34.55		1200015A19Rik
314968	34.55		4932414K18Rik
305378	34.55		Ahsa1
593157	34.54		1300010A20Rik
404071	34.52		Ddx50
557761	34.47		Pja1
671400	34.44		Arl1
479436	34.44		Lass2
766735	34.43
458854	34.42		Prei3
370565	34.42		4930402E16Rik
675715	34.41		Pitpnb
854843	34.36		Ash2l
366706	34.32		Slc9a3r1
687981	34.26		2310061C15Rik
356814	34.2		2210012G02Rik
927549	34.18		2810433K01Rik
925756	34.16		0610009B22Rik
849090	34.14
781464	34.11
537031	34.1
905374	34.08		1500005J14Rik
652566	34.08
806556	34.06
878246	34.05		Atic
365892	34
802232	33.97		Was
438817	33.91		Blm
357665	33.88
753498	33.87		Eif4e
434412	33.85		Exosc1
518424	33.84		Mak3
893890	33.83		Myl6
653356	33.83
504114	33.82		Oat
896148	33.77
480853	33.71		BC036718
383817	33.67		Taf10
600222	33.66		1500040F11Rik
883587	33.64		Foxp4
805066	33.63		Ddx26
779935	33.58
759952	33.57		Tia1
908790	33.56		Bcl7c
674723	33.54		Phlda1
705143	33.47		Mrpl28
823005	33.46		9430083G14Rik
868516	33.44		Dhfr
601904	33.43		MGC30332;U2af1l4
916650	33.41		Tnrc15
577919	33.41		Nfyc
386295	33.38		Cxcl4
907297	33.36		Nup153
452189	33.36		Gtf2e2
819122	33.34		C1d
661090	33.3		0610041E09Rik
489395	33.3		Plagl2
893328	33.29
853966	33.23		Ube2a
904101	33.22
894894	33.18
902898	33.14
574582	33.11
575859	33.07		Kmo
598968	33.06		Wdr1
451990	33.06		Polr2h
847936	33.03		1110032N12Rik
347824	33.03
905543	33		0610009I22Rik
900695	32.93
734538	32.89		Tnfaip1
531820	32.82		Cast1
524666	32.79
716521	32.76		Frg1
904383	32.75		Polr2k
896858	32.75
482525	32.69		Ncoa5
634871	32.62		2010007H12Rik
755786	32.56		Mpp6
799040	32.54		Cox6b
686212	32.47		3110010F15Rik
716182	32.45
597793	32.43		Tcf4
611050	32.41		Rfc4
381100	32.41		Kelchl
930557	32.36		2510025F08Rik
826478	32.34		5830484A20Rik
904594	32.32		Psmd2
468726	32.31		1110032A13Rik
892972	32.23		Gapd;LOC14433
880332	32.22		Usp47
327280	32.14		Aamp
681625	32.08
379870	32.08		Mrps7
563249	32.07		Pole
763533	32.05		Abce1
562974	32.05		A730011O11Rik
924534	32.03		5730444A13Rik
662346	32.01		2010106G01Rik
886034	32		Stx5a
407429	32		Cfdp
894090	31.98
495303	31.98
315294	31.97		AI043088
390775	31.91		2610027L16Rik
379245	31.88		Slc43a3
924989	31.87		Ubap2
641341	31.87		Zfp36
316311	31.87		Fbl
787380	31.86		2610529C04Rik
906897	31.85		Pdpk1
897055	31.84
524988	31.82		Egr1
496719	31.75		Cpt2
863113	31.73		Rad54l
921521	31.7		2810439K08Rik
793512	31.68		Tex261
894607	31.63		0610008N23Rik
795982	31.62		Ddx19
657074	31.62
575647	31.57		Ebag9
765189	31.55
345537	31.54		Atpaf1
337590	31.54		Cops7a
898016	31.51		Morf4l1
579447	31.43		Tlk1
920448	31.39		Pop5
731666	31.33		Usp38
900995	31.32		Edf1
532225	31.32
319768	31.27
899611	31.26
911920	31.23
565000	31.23		Zfp143
364405	31.23		Fbxo5
914174	31.21		Pdcl
900305	31.2
852412	31.14		ORF18
712025	31.12
360918	31.12		2310035M22Rik
892110	31.11
653772	31.1
861974	31.09		Edem1
929605	31.08		Abcb10
912889	31.08		Stx4a
916473	31.03		0610009H04Rik
766094	31.01		Cog3
916531	31		1810045K07Rik
926124	30.97		2310004L02Rik
899322	30.96
896326	30.94		Npm3
666532	30.88		Col4a2
856164	30.86		1500004O14Rik
555896	30.86		2610019N13Rik
442170	30.86
902899	30.85
429618	30.82		Son
400961	30.81
342005	30.81		2700038L12Rik
895912	30.8
895099	30.78		Snrpg
653007	30.75		2310044P18Rik
896226	30.73
918019	30.72		Cdipt
437823	30.72		Drg2
375946	30.69		Rnf134
918866	30.65		Mrpl50
597092	30.65		Syncrip
794756	30.64		2610205H19Rik
451249	30.64		AA536749
864974	30.63
432753	30.63
905699	30.62		Ifnar1
902905	30.61
920010	30.59		Mrpl24
638826	30.58		Dbnl
492979	30.54		BC002199
454349	30.49		Mbip
568926	30.48		5133401N09Rik
902895	30.42
496861	30.32		Mrpl52
924791	30.31		Atp1a1
903558	30.31		Ormdl3
361341	30.26
634837	30.25		Tubb5
932131	30.23		Fbxo14
899637	30.21
668715	30.21		Gtf2e1
900913	30.17
341081	30.14		1700030K09Rik
905577	30.11		Mina
481690	30.06		5730589K01Rik
914951	30.03		2810413N20Rik
744886	30.03		9530090G24Rik
903347	30.02		1810009A15Rik
921106	29.99		C80913
479781	29.99		Centg3
325227	29.91		Pxmp3
431047	29.89		Tank
858253	29.86		Csnk2a2
902900	29.83
360318	29.78		Rps6ka1
301782	29.76		Ttc1
482174	29.72		Actn4
657972	29.71		Gm169
665176	29.69		Mnat1
932452	29.67
731925	29.67		Pfn2
783758	29.66		Ran
812709	29.63		D10Ertd214e
907972	29.6		Wbscr22
470040	29.6		MGC6357
927425	29.56		Cops6
534479	29.55
793761	29.5		Rpl14
916755	29.48		Ercc3
494471	29.45		2310022A10Rik
351849	29.45		Actr1a
613360	29.44		Hagh
834327	29.41		Tsta3
701104	29.4		1110011K10Rik
694718	29.4		Rcl1
913921	29.37		0610009E20Rik
901986	29.35
486220	29.31		Pafah1b1
462547	29.3		Slc39a7
755587	29.26
894397	29.23		1810009O10Rik
893775	29.22
718549	29.2		Ube2n
689104	29.2		Htf9c
781868	29.18
649333	29.18
489722	29.15		Ogt
470203	29.14		2500002K03Rik
501956	29.12
699927	29.06		Appbp1
446579	29.06		B230114J08Rik
901496	29.04
494056	29.02		Hspe1
889914	28.99		2010106G01Rik
830184	28.93
598828	28.92
900419	28.9
648619	28.9
528110	28.89		4931406I20Rik
900319	28.85		Hist1h2ag
922495	28.84		Galnt2
318663	28.83		Wdr40a
921119	28.77		0610010I17Rik
671177	28.76		Hras1
901711	28.73		Gps1
689441	28.73
584941	28.72		Tpr
477588	28.69		Gmds
874207	28.67		Ech1
927941	28.66		Trim26
768906	28.64		Wrnip1
464699	28.64		1110012L19Rik
856025	28.62
557486	28.62		Ube2g2
921504	28.61		Mcm10
889383	28.58		Ugp2
924603	28.52		Yme1l1
448793	28.52
453584	28.5
921193	28.47		2810027O19Rik
413807	28.47		BC005662
423028	28.43		2600001B17Rik
764339	28.39		Rdbp
308985	28.39		1700001A24Rik;6330578E17Rik
899460	28.37
893631	28.36		H3f3a
715053	28.34
622183	28.34		Smap1
932989	28.32		Asah1
914941	28.31		3830408P04Rik
774391	28.31
698736	28.3		Crbn
[truncated: 1,870 more rows]

## Sheet: A > LPS 2X
Anti-CD40+IL-4 > LPS 2X
Prob ID	Fold change		Gene name
905599	227.5		1810009M01Rik
720967	133.8		Acdc
828013	128.6		Ccl22
344672	58.95		H2-DMb2
857676	52.36		Tnfrsf6
826177	40.52		Igsf2
702870	38.35
745275	37.93		H2-DMa
391919	36.38
548224	35.98		Ebi2
921190	35.36		Hemgn
407846	32.37		Fscn1
898366	28.06		Actg
705455	27.63		Marcks
434545	27.03		Syngr2
749595	25.81		1700109I12Rik
431279	25.36		H2-Aa
884267	24.5		Cd53
904963	21.52		H2-DMb2
754894	20.24		Rhbdf1
353984	20.24		Kynu
548782	18.58		Bcl2a1c
586949	18.32		H2-Oa
485872	17.75
314727	17.61		Cd48
682371	17.59		Adm
858300	16.91
884140	16.77
363625	16.75		Serpinc1
925942	15.8		Eif5a
455721	14.8		Myb
530511	14.7		4833441J24Rik;Arpc4
930147	14.59		Gadd45g
571611	14.2		Btg1
431047	13.94		Tank
579772	13.8		Cops4
754936	13.75		Dock10
597024	13.6
616423	13.59		5830443L24Rik
648264	13.3
503137	13
321940	12.9		Rbbp7
330594	12.85		Cops5
634837	12.57		Tubb5
598968	12.44		Wdr1
725563	12.35		Cops3
872692	12.34		Tnfsf7
608492	12.3		Actb
783482	12.2		Cd83
658449	12.15		Hrmt1l2
918005	12.11		Rac2
528915	12.04		2700038N03Rik
528616	11.66		Gpr56
315559	11.66		Psmb2
502350	11.64		Vrk2
775978	11.63		Ii
849727	11.62		Csnk2b
447645	11.51		Blmh
714790	11.35		Bzw2
807637	11.32		H2-M3
397862	11.21
750749	11.04		Sh3bp5
899539	10.94
467222	10.9		Blvrb
924714	10.83		Casp1
680652	10.83		Cbfb
568777	10.74		Trappc3
927958	10.73		Ly6e
744620	10.69		Arpc5l
365875	10.64		E430029F06
531556	10.6		St13
896000	10.42
347097	10.4		Rp2h
911557	10.39		Arhgdib
737436	10.34		Pxk
357766	10.33		Gltscr2
367738	10.31
910257	10.24		Psmb8
914577	10.23		Bcap29
387179	10.11
717964	10.1
741436	10.07		Melk
784582	10.04		Pcbp1
401001	10.02		Rras2
913525	9.987		Atp5c1
345950	9.939
502559	9.937
500343	9.866		Sca10
881509	9.835		Cd81
925883	9.811		Impdh2
904995	9.634		Ddx5
930071	9.617		Pnrc2
892440	9.595
823064	9.576
415222	9.411		Ndufa9
876665	9.406		Ccr7
889629	9.392		Smarcb1
902882	9.39		Hnrpa1
903688	9.381		Eif4a1
902405	9.381
899322	9.367
374711	9.367		Ik
875476	9.348		Gng10
892140	9.323		4921531G14Rik
823005	9.303		9430083G14Rik
719517	9.265		Ap1s1
850381	9.255		Tnfsf5ip1
388826	9.185		Fuca
437823	9.143		Drg2
925595	9.091		Psmb10
835183	9.036		2010003O18Rik
593450	8.978		Slc25a3
893894	8.965
904204	8.922		2700062C07Rik
407381	8.889		Serhl
595480	8.865		Map2k1
852124	8.812		Snx3
919522	8.79		Renbp
543499	8.766		Pmf1
891940	8.757		Rpl13
498083	8.752		Cd79b
927284	8.714		Chst7
855753	8.694		DXImx47e
904653	8.684		Scp2
897092	8.682		1810004I06Rik
401469	8.679		Smu1
892316	8.654		Rpl29
909786	8.621		Snx2
872762	8.607		Rae1
364618	8.572
320214	8.568		Il2rg
721007	8.566		Rtcd1
895302	8.562		Psmb1
380486	8.558		Slamf7
899707	8.548
620272	8.537		Rgs19
306262	8.534		Gp49b
900352	8.505		Papd4
891659	8.481
713269	8.481		Sin3b
884286	8.456		Bad
530121	8.446		Ppie
435008	8.431		Capns1
309042	8.421		Ctsh
755631	8.396		C330027I04Rik
899124	8.372		Rpl15
311052	8.344		Ptpn1
612867	8.333		Ian1
901549	8.331
485619	8.299		Trappc5
892744	8.297
357749	8.296		Maea
801460	8.292		Gpsn2
658663	8.279
872360	8.255		Cdk5r
749932	8.233		Hrb
854878	8.197		Arrb2
794536	8.172
834327	8.166		Tsta3
347629	8.155		Sptlc1
804789	8.148
907017	8.147		Ncl
592573	8.131		Bckdhb
853966	8.125		Ube2a
725830	8.124		Hnrph1
664584	8.112		2310075C12Rik
904263	8.11		Rpl29
907765	8.106		2310026E23Rik
430564	8.095		Pigf
925123	8.092		2700085E05Rik
368460	8.06		1110007C02Rik;Arsb
360356	8.02		Rtn4
653270	8.014		Rheb
901637	7.986
854152	7.959		Uvrag1
908720	7.941		Pgd
512948	7.912		D7Rp2e
554580	7.91		Glud
916116	7.887		Tmem14c
428551	7.777		Grap
448904	7.775		Prss25
895912	7.722
747509	7.718		Zfp386
730482	7.689		E430036I04Rik
580416	7.685		Mrpl46
846558	7.672		Ahsa1
571298	7.662		Ywhab
845642	7.658		0610012A05Rik
534936	7.643		Lst1
714679	7.624
532678	7.623		Kctd15
783757	7.614		1110001K21Rik
826570	7.552		Idi1
781868	7.546
593157	7.543		1300010A20Rik
515072	7.543		Bcap37
420981	7.535		Ikbke
358962	7.534		D14Ertd231e
357112	7.529		Ywhah
925552	7.52		Aldh2
806415	7.518		Prnpip1
408227	7.507		Net1
694718	7.498		Rcl1
902725	7.493
675318	7.49		Rab14
744136	7.48
802374	7.479		Cdca3
876577	7.459
401663	7.458		Plxnc1
460815	7.428		Vapb
902724	7.425
607021	7.42
893061	7.412		Psma4
899772	7.398		Supt4h2;Supt4h
656624	7.39		D13Wsu177e
893984	7.389		Sumo2
781482	7.383		Ndufs8
910042	7.344		Chchd3
903807	7.342
342005	7.333		2700038L12Rik
910025	7.321		Pqbp1
681107	7.319		Nagk
343849	7.309		Gdi2
493760	7.294
896226	7.279
871089	7.258		Thoc4
784384	7.248		2810437L13Rik
468332	7.247		Hnrpab
560400	7.205
667764	7.196		5730469M10Rik
500438	7.184
895685	7.18		Ywhaz
370630	7.177
900868	7.176		Sfrs10;5730405G21Rik
919763	7.166		Sdbcag84
751069	7.164		Prdx6
895408	7.153
639537	7.138		Bub3
863665	7.094		Bccip
884097	7.083		1500009M05Rik
925126	7.063		1600025D17Rik
563938	7.052		Rpl14
756275	7.048		Bmyc
352923	7.047		1100001H23Rik
899354	7.046
539912	7.014
501572	6.998		Nmt1
419923	6.988		1810034M08Rik
902878	6.986
617529	6.978		Nxt1
401451	6.969		Them2
903556	6.962
604576	6.959
899447	6.957		Rpl29
523702	6.957		Cul3
494929	6.945		Aup1
589177	6.91		Galnt1
911598	6.89		C1qbp
504312	6.89		Ssrp1
908953	6.887		B2m
715876	6.877		Msn
403749	6.876		B3gnt5
911920	6.86
762434	6.859		Chek1
320155	6.851
475404	6.849		1700022C02Rik
733175	6.841		2310038H17Rik
910616	6.839		Gpiap1
928947	6.834		Arpc3
558496	6.807		H2-T23
920139	6.797		Commd1
731700	6.796		H2-Q2
895253	6.787		Atp6v1c2
424077	6.766
895344	6.765		Hmgn1
379952	6.754		Ppp2r5c
445566	6.753		Nrd1
902681	6.742		Ptma
459636	6.734		Thy28
423961	6.698		Kif20a
371948	6.696
788202	6.691		Mtmr4
632999	6.68		Trim24
790112	6.674		S100a8
651122	6.661		Tusc3
895480	6.651		Slc25a5
613647	6.63		Cap1
388586	6.623		Klhl5
906884	6.619		Rps5
614174	6.61		Ghitm
902474	6.608		Ruvbl1
604623	6.608		Adprtl3
540958	6.604		Psmd7
892566	6.596
404771	6.596		E230026N22Rik
595258	6.588		1500016L11Rik
910187	6.58		Pts
394588	6.577		Sfrs7
522671	6.571		Gpr18
548168	6.565		Cd2bp2
665176	6.553		Mnat1
651352	6.545		1110001N06Rik
904028	6.533
826478	6.529		5830484A20Rik
788934	6.524		Trp53
850304	6.512		Snap29
891132	6.492		Matr3
698736	6.486		Crbn
892866	6.479		Ube2i
353842	6.475		Rragc
905650	6.473		Mrps34
375582	6.472		BC034753
898053	6.463		Rpl8
547158	6.46		2810409H07Rik
473179	6.448		AV312086
902478	6.446
424839	6.446		Pex13
902477	6.441		Rpl7
921106	6.439		C80913
835161	6.433		Cd37
299844	6.425		Rpl23
908282	6.414
652137	6.413		Birc2
626898	6.41		BC027828
893914	6.409		2610524G07Rik
565741	6.405		Pak1ip1
345537	6.405		Atpaf1
892287	6.403
599266	6.4		Gnas;AF085738
895978	6.392		Rhoa
892921	6.392		Hdac1
482354	6.387
640249	6.368		Mrpl32
504114	6.348		Oat
912889	6.339		Stx4a
902328	6.339		5730427N09Rik
916997	6.338		Lepre1
894904	6.336
540683	6.335		D11Wsu68e
542567	6.328		Sdf2
887530	6.318
905577	6.305		Mina
614403	6.3
867232	6.289
611050	6.286		Rfc4
546628	6.285		Snx6
858249	6.283
517377	6.282		Btla
860708	6.276		1600012F09Rik
339768	6.263		Ifngr
317922	6.255		Sri
410857	6.254		Gtf2i
758078	6.237		Hcph
915320	6.227		Rnf10
925122	6.224		1110017C15Rik
495637	6.216		Dapp1
672607	6.209		Urod
907754	6.202		Drap1
542103	6.197		Ifngr2
488866	6.196		D1Ertd396e
412661	6.196		Mtpn
648166	6.181
893225	6.178		Tcea1
927537	6.166		Prg
858253	6.162		Csnk2a2
555617	6.158		AW049829
899180	6.143
386732	6.141		1110031B06Rik
473249	6.138		A330064G03Rik
913622	6.137		Atp5b
927015	6.132		0610040B21Rik
901544	6.13		Snrp1c
735922	6.13		Copz1
395028	6.125		Calm3
335077	6.124		Ripk3
900178	6.121		2610318K02Rik
922301	6.108		Ctsc
585818	6.108		Ctss
901613	6.106		Set
579851	6.1		Sertad3
387417	6.097		Hexb
789504	6.089		Bcl2a1d;Bcl2a1b;Bcl2a1a
923695	6.08		Nipsnap3b
612747	6.076		0610009C03Rik
873436	6.066
902940	6.055		Tuba1
665988	6.054		Pold1
697664	6.045		Evl
526394	6.044		Tcea1
610708	6.036		Ppp4r2
457507	6.034		Rad1
890337	6.018		C130050O18Rik
898488	6.01
929956	6		Ppp2r1a
785602	6		AW556347
743668	5.997		Rbmxrt
911160	5.979		Dnaja2
558289	5.969
867517	5.966		Cops8
897331	5.965		Cks2
870999	5.962		Pdhb
853111	5.959
631849	5.957		Ppp1r11
490946	5.953		Lyl1
917783	5.944		0610040D20Rik
860471	5.933		Orc3l
910735	5.928		D4Wsu53e
575256	5.91		Dffa
893253	5.906
685120	5.901		2310015N07Rik
764339	5.9		Rdbp
927248	5.893		Lcp1
891692	5.883
366579	5.881
924211	5.877		Tuba7
579670	5.877		1110005A03Rik
920047	5.873		Dia1
446187	5.869		Psma6
893296	5.866		Hnrpa1
921636	5.865		Rnf130
681778	5.864		A630002K24
574167	5.846		Herpud1
839284	5.845		Gtf2f2
815085	5.838		1300002A08Rik
818352	5.833		Scarb2
932509	5.816		A930011F22Rik
849090	5.81
915218	5.802		4833421E05Rik
912820	5.797		Actg2
899352	5.784
819122	5.783		C1d
896316	5.775		Rpl24
541638	5.771
901876	5.767		Rpl10
904424	5.763
637912	5.756		H2-Ab1;Rmcs1
902024	5.749		Sod1
904345	5.744
557480	5.728		Actr10
533940	5.728		Ercc1
907265	5.724		Hnrpu
849739	5.717		Ppil1
833700	5.703		Acad9
891684	5.698		Psmb5
522734	5.689		Mrpl30
716720	5.676		H2-Q8;H2-Q7
901320	5.675
777974	5.667
905997	5.661		Prim2
902257	5.645
696218	5.64		Hat1
654319	5.635
761620	5.633		Psmd5
798311	5.632		Pycrl
919244	5.631		Crlf3
765785	5.624		Nola1
916660	5.618		Arl6
754013	5.604		Arl3
900946	5.601		Kpna2
825178	5.598		Vamp4
902241	5.589		Hspd1
576109	5.58		AI586015
713984	5.578		Vps41
662258	5.566		Neurl
903865	5.559		Rps18
348797	5.555		4933428G09Rik
416696	5.547		Sit
354187	5.539		Exoc7
742968	5.536		2600017H08Rik
326315	5.532		Asl
317785	5.532		Ifi47
549636	5.526		2410006F12Rik
898865	5.524		Cox5b
891721	5.519		Rpl21
708922	5.517
333667	5.517		Grcc2f
915242	5.508
384086	5.505		Tgfb1
910155	5.499		Pycrl
890095	5.493		Coro1a
930528	5.483		Mylc2pl
642013	5.479		Timd2
643994	5.475		Ccna2
461806	5.47		Cd79a
904196	5.469		Psma5
427989	5.468		Mrpl30
374634	5.463		Tec
891690	5.46		Rpl21
639094	5.459		Ian3
898672	5.456
575175	5.455		1300018J18Rik
901471	5.452		Rpl21
661886	5.452
640536	5.45		Rad51
634387	5.442		Cyp51
927124	5.441		ank
747903	5.44		Dnmt2
829262	5.433		Acate3;Acate2
601904	5.431		MGC30332;U2af1l4
900305	5.429
670432	5.426		2610020C11Rik
895165	5.423		Tuba6;Tuba2
808791	5.423		E430034L04Rik
466093	5.42		1110012M11Rik
895703	5.413
635042	5.41		Trnt1
902319	5.407
646544	5.404		Prkra
912288	5.402		Tgif
743307	5.387		Prpf8
439241	5.385		Rest
673097	5.381		Srpk1
341113	5.374		Rraga
691280	5.369
908816	5.367		4930467B06Rik
742622	5.353		Dusp2
446862	5.353		Strap
900666	5.347		Rps8
457021	5.347		Anapc7
562739	5.344		Kif5b
617792	5.343		Gnb2-rs1
905095	5.341		Gtf3a
365842	5.339
930059	5.337
820953	5.335		AW552001
300605	5.333		Exosc9
891680	5.331
330310	5.329		Rad23a
821245	5.325		Psa
909271	5.323		Surb7
686591	5.32
914228	5.319		Vim
902548	5.306		Rpl26
646502	5.291
599860	5.291		Etfa
923594	5.283		Cnih
577273	5.283		Kpnb1
722166	5.28		Itgb4bp
350011	5.276
637885	5.273		Itgb1bp1
706183	5.271		Dnajb1
900759	5.269		Rpl3
852412	5.268		ORF18
736218	5.263		Ppt1
843786	5.257		0610012D09Rik
352520	5.253		Vps28
819976	5.252
907805	5.25		Snrpa1
664457	5.237		Blvra
897239	5.234
848564	5.234		2610027O18Rik
884236	5.23		Gyg1
648382	5.229		2700038I16Rik
548048	5.228		Stk6
726321	5.225		D530020C15Rik
495617	5.224		Ythdf2
768588	5.22		Pgk1
898562	5.214
713708	5.211		Ndufa10
376674	5.209		4921524J17Rik
575859	5.208		Kmo
918657	5.204		4122402O22Rik
731749	5.191		Eif4b
903008	5.183		Rpl32
913539	5.181		Nfkb2
732848	5.172		H2-Bl
892559	5.169
891691	5.165
587454	5.163
896788	5.155
617980	5.151		Siah1a
920010	5.149		Mrpl24
479436	5.143		Lass2
758700	5.142		Txnl5
716182	5.14
834065	5.133		Psmc5
902908	5.129		Eef2
621410	5.117		Exosc8
887879	5.112		Eif3s5
897428	5.11		Rpl10a
909609	5.109		Mcm3ap
933131	5.106		Tceb2
540859	5.101		Atp5g3
896231	5.093		Col25a1
872709	5.087		Tpm3
893167	5.086		Eef1g
479998	5.086		Ehd3
928949	5.085		Dncl2a
903084	5.082
933122	5.078		Rpl31
461196	5.078		4732479N06Rik
393890	5.078		Abr
467936	5.065		1110064N10Rik
900970	5.062		Rps2
902367	5.052
426694	5.051
397954	5.051		3830406C13Rik
873670	5.049		Tap1
768402	5.049		BC008155
316311	5.046		Fbl
901018	5.04		Rpl27
619979	5.04
826759	5.033		4932432N11Rik
900030	5.027
918256	5.025		Casp8
371604	5.024		Srrm1
905089	5.006
607211	5.006
405234	5.004		Ube2b
882394	4.997		Phemx
783758	4.993		Ran
358271	4.99		Pou2af1
893620	4.982		Cox5b
895554	4.98
734744	4.973		4930488E11Rik
899528	4.968
365825	4.967		BC025872
899691	4.966
728352	4.96		1700096C12Rik;Fbxo4
919321	4.949		Nudt5
612791	4.948		Fbl
896790	4.939		Pygb
352691	4.939		C330008L01Rik
372944	4.938		D7Bwg0611e
511364	4.936
799273	4.933		Skil
895170	4.932		Cdc2l2
705975	4.929		Mrpl39
558147	4.929		Bbp
377587	4.922		1190006E07Rik
917833	4.915		5730536A07Rik
489069	4.905		1110001J12Rik
391848	4.896
596934	4.893		Stard4
673002	4.892		Fbxo18
433814	4.883		Calm3
854982	4.874		Vps45
905374	4.869		1500005J14Rik
891679	4.866
853407	4.866		Garnl1
902439	4.863		Rps15a
645045	4.862		1110008L20Rik
360988	4.857		Ptp4a2
898935	4.855
333873	4.855		Rab6ip1
479863	4.852		Ap3b1
477242	4.85		Pdcd1lg2
893898	4.849		Rpl21
330101	4.846		Asb13
918835	4.845		Skp1a
920354	4.842		Magoh
903437	4.842		Rps3a
562442	4.838
920850	4.837		Golph4
706811	4.835		Ifi30
904791	4.832		Nipa
900479	4.829		Rps17
472388	4.829		Arhgap15
359969	4.828		Rpo1-1
900296	4.827
924534	4.823		5730444A13Rik
570845	4.823		Sfrs6
911373	4.815		Eif1a
896913	4.815
920154	4.813		Pter
626454	4.813		Supv3l1
722592	4.811		Atp6v1e1
440209	4.81		Dars
770481	4.806		Usp4
695705	4.8		BC020077
466911	4.8		2210409M21Rik
394026	4.797
765120	4.793		Apg5l
906410	4.792		1810063B05Rik
918939	4.788		Ndufb5
306600	4.786		Hirip5
378822	4.784		H2-Q1
370179	4.784		Ilf2
481086	4.779		Nubp1
631716	4.778		Lsm8
892517	4.774
511226	4.774		Elac2
715053	4.771
896933	4.769		Oaz2
893304	4.769		Gng5
542293	4.761		Crcp
306036	4.761
847514	4.758		2310046K10Rik
413285	4.752		Snap23
503224	4.748		Sc5d
597049	4.747
905072	4.745		Eif2ak4
312835	4.742		Ppm1g
562974	4.741		A730011O11Rik
899360	4.739
919600	4.738		Tipin
478962	4.727		Ccnb2
540848	4.725		Rabl5
891921	4.723
352918	4.719
432244	4.715		Ddb2
471448	4.712
312322	4.709		AI415330
621903	4.708		Ebna1bp2
487523	4.701		Nars
426736	4.698		Mlp
895550	4.691		Rpl18
652926	4.691		Gba
854091	4.688
726622	4.682		Capg
364727	4.681		Scamp3
544249	4.679		0610007P06Rik
314586	4.678		Pdcd8
400844	4.677		Cog2
904296	4.675		Atp5h
844844	4.674		2810443J12Rik
469993	4.673		Arl6ip5
914192	4.67
897187	4.667
898385	4.666
904144	4.664
897277	4.661		Arpc5
753383	4.659		Hadhb
546532	4.646		Ppil3
766735	4.645
482446	4.64		Atp6v0d1
400961	4.637
797291	4.636		Slc25a1
599844	4.633
894085	4.627
593104	4.622		2410018M14Rik
404770	4.618		Mds1;Evi1
916650	4.616		Tnrc15
434412	4.614		Exosc1
569199	4.611
575411	4.61		1500011L16Rik
924989	4.609		Ubap2
901275	4.604
731925	4.603		Pfn2
729713	4.603		Sf4
419016	4.602		Casp4
567962	4.6		Denr
640625	4.597		2510006D16Rik
331532	4.597		BC056474
911822	4.596		Echdc1
332584	4.592
468726	4.589		1110032A13Rik
666545	4.587		Bax
652255	4.587		6330580J24Rik
637655	4.586		Psme4
913765	4.584		Cenpa
852049	4.584
628321	4.58		4921515A04Rik
899508	4.579		Rpl21
874207	4.574		Ech1
558144	4.574		Ian6
530679	4.571		Psmc3
341649	4.564		Paip1
767832	4.562		Cxcl7
846124	4.554		Gngt2
896165	4.549
892308	4.544		Sap18
319437	4.54		A630029F06
894561	4.539
381264	4.533		D0HXS9928E
615889	4.53
897121	4.524		5730449L18Rik
913623	4.523		Mrpl11
714442	4.518		Ranbp9
534592	4.517		Rhot1
899864	4.516
826151	4.516		BC004728
925369	4.515		Arl6ip6
924255	4.515		Gpx1
497261	4.511		Rasa1
896804	4.51		Rps2
778267	4.51
371523	4.507		Hrsp12
810175	4.502		Ilvbl
611175	4.501		Mcm6
407551	4.501		2410017P07Rik
484120	4.5		Rpl28
794902	4.499		2810002N01Rik
812773	4.497
669114	4.497		Snrpd3
837681	4.493		3100002B05Rik
639061	4.493		Ing1l
922491	4.49
792817	4.49		4930404J24Rik
313402	4.486		Thap4
931603	4.484		D630045E04Rik
910886	4.481		Mea1
666425	4.481		Dexi
894254	4.478		Usp1
926934	4.475		Drg1
853540	4.475		Ccng1
358762	4.473		Bcl6b
919932	4.471		Armcx2
906058	4.471		Mrps15
480319	4.469		Atp6v1h
916446	4.468		Spr
307231	4.466		2610024I03Rik
926999	4.461		Ndufa6
909902	4.455		Ndufb9
744426	4.455
929090	4.454		Klhdc3
330820	4.448		9630006B20Rik
607214	4.444		Asf1b
921350	4.442		Gadd45gip1
598704	4.442		Ccm2
430527	4.442
578959	4.441		5730454B08Rik
719752	4.434		2610019A05Rik
557024	4.433		Atad1
685339	4.429		Bzw1
900427	4.428
556749	4.42		Btbd1
854563	4.419		D8Ertd325e
710672	4.409		2810430M08Rik
504962	4.407		Hig1
350329	4.403
897564	4.398
306483	4.393		Psma1
685442	4.39
929946	4.386		Hrmt1l3
657074	4.386
900889	4.384		Hmgb1
664139	4.382		1200008O12Rik
889383	4.38		Ugp2
696814	4.374		Clpx
654696	4.374		Unc50
917291	4.371		H2-D1
846204	4.368		Ubl3
561841	4.367
894455	4.364		1110008B24Rik
566611	4.363		Dci
531414	4.363		4930568P13Rik
383722	4.362		D13Wsu50e
301877	4.362		Slc25a14
895518	4.359
894542	4.359		Rps18
794818	4.359		2810423G08Rik
446793	4.357		Ctso
692164	4.356		Timm44
602994	4.351		Odag
729481	4.349		1700010A06Rik
485236	4.348
922171	4.341		5730414C17Rik
752732	4.341
919748	4.338		Ncf4
744473	4.336
651746	4.331		5031400M07Rik
834900	4.32
299208	4.319
899448	4.313
761963	4.313		Klf3
442221	4.313		Mrpl36
355532	4.312		Cul1
787764	4.307		Zfhx1a
566025	4.306		Arf5
695915	4.299		2810013M15Rik
855683	4.298		Mrps22
304111	4.297		9630015D15Rik
610384	4.296		Mlf2
728106	4.295		D11Ertd497e
383742	4.29		Eml4
716521	4.282		Frg1
925081	4.281		1110001O19Rik
474099	4.281		Dmap1
418918	4.278		Nicn1
823662	4.277		Kif22
690372	4.276
393745	4.276		Lrp10
680229	4.275		Ntan1
365522	4.273		Csnk2a1
915586	4.271		Banf1
929202	4.27		1200009K13Rik
848612	4.269
903113	4.267
517258	4.26
902399	4.258		Rpl27a
892514	4.258		Rps2
899513	4.251		Rpl21
360960	4.251		Akt1
382218	4.248
863672	4.246		Abi1
770814	4.244
667619	4.24		Kars
350785	4.238		Ddx20
893227	4.235		1110049G11Rik
455377	4.233		Cct7
848724	4.232		Prkar1a
506855	4.23		Hibadh
503639	4.225		Rsu1
526727	4.223		Mlh1
349357	4.221		4930520C08Rik
353455	4.22		Faf1
912613	4.212		Prdx5
417313	4.208		Dctn6
916112	4.207		Atp5d
354837	4.207
510362	4.206		Atad2
537632	4.202		Park7
922492	4.198		Idh3a
607741	4.197		Rab4b
881682	4.194		Gtl6
776936	4.19		Fau
647686	4.187
734219	4.186		Tmem19
692062	4.185		Pip5k1b
922635	4.183		Vdac1
906126	4.179		Adprh
756316	4.177		Srp54
703036	4.177		Gh
895011	4.176
900833	4.172
928888	4.17
637459	4.17		Ak2
906119	4.167		Calr
896599	4.164		Rps2
355468	4.163		Dnajc5
931268	4.161		Carm1
922313	4.151		Bcs1l
562052	4.151		2700094F01Rik
416391	4.15		1110015E18Rik
601307	4.147		2410002M20Rik
559176	4.145		Abtb1
895273	4.142
507418	4.14		Pcx
932555	4.129		Zfp62
447853	4.128
924631	4.122		Hspcb
326658	4.122		Phax
521068	4.116
857455	4.113
626244	4.113
304843	4.11		Prdx2
932500	4.109		2810410M20Rik
898848	4.109
521377	4.106		Zfp97
892381	4.105		Rpl15
906999	4.103		Mtx2
902794	4.101
475885	4.096
577604	4.092		Ly6d
444635	4.087		D4Ertd478e
894433	4.086
854659	4.086		1810049H13Rik
829347	4.084		Rad52b
321757	4.084
550787	4.082		Acads
912101	4.081		Mthfd2
913252	4.071		Fen1
532811	4.07		Polr2g
900820	4.068		Rpl30
892938	4.066
482720	4.066
469645	4.066		Wbp11
903111	4.061		Rps26
369020	4.061
485549	4.06		2810422B04Rik
435121	4.057		Fxr1h
852615	4.054		Elf1
883587	4.051		Foxp4
892360	4.05		Hist1h3b;Hist1h3d
609042	4.05		Pdcd2
481188	4.05		Gpsm1
474924	4.05		AB124611
901421	4.048
878504	4.041		Dctn5
894633	4.04
339551	4.036		Mrps6
905037	4.031		Pnpt1
899263	4.029		Rps2
653832	4.023		5133400G04Rik
762450	4.02		1110017M21Rik
607084	4.014		Stag2
461807	4.013		2310016E02Rik
896848	4.011		Eef1g
903125	4.01		Rpl21
420716	4.008		Aof1
837489	4.007		Leng5
818745	4.007
734429	4.007		Taf6l
868516	4.005		Dhfr
895167	4.002
900821	4.001
924171	3.995		Cetn2
646239	3.994		Mrpl14
613060	3.99		Ccnc
604892	3.987		9130413I22Rik
914725	3.976		Ccrn4l
436095	3.974		Rab18
797342	3.973		Psmb7
801941	3.972		Wtap
604526	3.971		Dguok
344151	3.971		Tbcd
755727	3.968		Surf1
659464	3.967		Lpxn
506953	3.964
822039	3.962		0610011L13Rik;Usmg1
886034	3.953		Stx5a
894084	3.948
789383	3.948
664685	3.946		Ebi3
902638	3.945		Wtap
680078	3.94		Ddx21
896515	3.939		Tubb3
337590	3.937		Cops7a
451990	3.935		Polr2h
440173	3.932		Scamp2
900896	3.931
433007	3.931		Drctnnb1a
897911	3.922
315886	3.922		5830443C21Rik
901167	3.921		Phf5a
689441	3.919
916755	3.917		Ercc3
453092	3.914		Tmod3
931118	3.913		1810044A24Rik
914937	3.911		Nfkb1
417152	3.911		Cdc37
751462	3.91		6330569M22Rik
460504	3.906		Sf3a3
892239	3.905		Rps19
920801	3.903		Gtf2h2
487032	3.903
516708	3.901		Irak1bp1
607889	3.899		4733401H18Rik
332053	3.899
701104	3.898		1110011K10Rik
308943	3.894		Bscl2
918718	3.893		6720401E04Rik
321823	3.891		D14Ertd449e
806257	3.889		Atf7ip
423185	3.885
905254	3.884		Rabep2
481346	3.879		2610037M15Rik
560648	3.878		H2-Ob
616336	3.877
425338	3.876
716195	3.875		Uxt
898843	3.868
346055	3.865
915865	3.863		6530403A03Rik
513091	3.863		Rab8a
925064	3.862		0610033H09Rik
306454	3.861		Hsbp1
925891	3.86
617527	3.859		Npc2
885105	3.856		LOC232337
771306	3.856		Pank2
398804	3.856		Grsf1
533510	3.853		Arf4l
677606	3.848		2810406C15Rik
603344	3.837
891915	3.835
408190	3.835		Atrx
892030	3.832		Tpm4
532793	3.828		Kif23
910613	3.823
899362	3.823		Rpl13a
754389	3.823
913261	3.821		2400006A19Rik
917132	3.815		1110061O04Rik
338040	3.815		AI314976
542220	3.81		Sc4mol
510606	3.809		Birc5
704754	3.807		Pdcd6ip
366020	3.807		Arpp19
892597	3.805		Rpl27a
918603	3.802
455897	3.8		Tslpr
381010	3.8		0910001K20Rik
351425	3.798		Dbt
645264	3.797		Ing1
908186	3.795		Itgb2
921567	3.793		Ssfa2
609983	3.792		2610111M03Rik;1200013P24Rik
368140	3.791		Vrk1
900758	3.786		Uba52
458888	3.786		Nedd9
900918	3.784		Rpl36a
335578	3.784		Mtf2
843014	3.777		Gnpda2
892649	3.776
906874	3.775		Eif4enif1
901822	3.775
888065	3.775		Crnkl1
910080	3.774		Tlk2
897153	3.77		Tbca
813812	3.77		8430423A01Rik
727724	3.769
345388	3.769		Tmpo
301956	3.769
883376	3.756		Klhl6
902059	3.755		Sfrs3
896038	3.755
740945	3.755		Gtrgeo22
501536	3.753
898460	3.752		2900055D03Rik
751602	3.752
528718	3.75		Apex1
449099	3.75		Fibp
917492	3.746		Ly96
334723	3.745		Nrbf1
920445	3.744		Cetn3
866891	3.743		Zcchc9
887014	3.733		Slc35b3
671756	3.73		Rab7
905127	3.729		Ifrg15;A130072J07
387614	3.719		BC005624
568926	3.716		5133401N09Rik
339142	3.715		Lin7c
873630	3.713		Foxd1
408125	3.711		1810049H20Rik
573628	3.707		Stk24
575647	3.702		Ebag9
900967	3.701
316933	3.691		9130017C17Rik
502017	3.69		Aebp2
526667	3.688
909447	3.687		Nola2
732795	3.685		Sfrs3
897325	3.684		Bpnt1
914601	3.683		Gnb2
834710	3.683		Suv39h1
487428	3.682		Traf2
903349	3.68		H2afz
308395	3.68
778542	3.675		0610038D11Rik
744339	3.675		Sfrs5
359213	3.674		2310058A11Rik
416043	3.672		Ripk2
804765	3.671
873485	3.665		Uqcrc2
754487	3.663		BC024814
360913	3.663		Fus
310233	3.662		E2f5
881966	3.659		D12Ertd604e
562956	3.657		Cope
862949	3.656		2310005N01Rik
644189	3.656
699024	3.654		Hist2h2be
895188	3.651		Rhoa
513530	3.651		Pgm1
421699	3.651		BC004004
332838	3.651		1810042K04Rik
900373	3.647
310294	3.646		D19Ertd721e
905667	3.644		Stip1
615224	3.642
357445	3.641		Pcyt2
895736	3.64		Rpl29
462486	3.64
690213	3.638		Laptm4a
912732	3.637		Lgtn
919407	3.629		2610204K03Rik
666306	3.628
730122	3.627		Bmi1
454349	3.627		Mbip
913030	3.623		Rabac1
431033	3.62		Tfip11
495463	3.616
919310	3.615		5730458D16Rik
898190	3.611		Rpl31
796767	3.606		Ppp4c
674965	3.606		3110037I16Rik
902562	3.603
910776	3.602		Abhd8
903850	3.602		Rpl26
922800	3.597		Cdc16
904864	3.591
901685	3.59		Rpl30
689028	3.585
617536	3.582		Zdhhc3
922652	3.581		Fkbp3
803681	3.58		Traf6
443285	3.58		Mus81
577878	3.579		Bach2
406166	3.578		D1Wsu40e
641648	3.576		Gnefr
392862	3.573		Phb
750999	3.571		Aptx
743045	3.571		9630044O09Rik
904535	3.568
916271	3.566		Trim35
548757	3.565		Tubg1
556141	3.558
737829	3.554
426580	3.547		Asc
765955	3.543		Prp19
895230	3.538		Myl6
894181	3.538
928126	3.534		Tcfe2a
403990	3.533
761885	3.532		Ddost
400066	3.532		Eps8
755394	3.527		2810432C06Rik;C79802
581688	3.521
504139	3.519		Pcmt1
491273	3.518		C030002N13Rik
352380	3.516		D2Wsu81e
559603	3.515		Mvd
341473	3.512		Bzrp
781464	3.508
742651	3.506		Pot1
374041	3.505
475429	3.504
933120	3.502		Rpl9
769055	3.501
595041	3.497		Blr1
927062	3.493		Myo1g
901969	3.493		4833420I20Rik
452618	3.493
665192	3.492		Mcl1
365220	3.491		2010107E04Rik
811111	3.488
550131	3.488		3930402F23Rik
895728	3.485
807241	3.48		Dnajc4
577166	3.478		Usp15
930098	3.475		2010110K16Rik
618594	3.472
491438	3.47		D15Ertd735e
931036	3.469		2310032D16Rik
705411	3.461
899481	3.459		Rps29
706371	3.458		9230101K24Rik;1500006O09Rik
897936	3.457
589508	3.455		L259
713417	3.454		E230015L20Rik
582141	3.45		Kdelr1
378176	3.448		Itpa
603768	3.447		Cox15
740280	3.441		Psip1
897505	3.438
502184	3.436		D4Wsu132e;4930572I07Rik
348078	3.435		Ube3c
804551	3.433		D7Wsu128e
713041	3.432		Dbp
932758	3.427		4833441J24Rik;Arpc4
894237	3.427
431551	3.427		Frag1
445547	3.425		BC019693
900234	3.422		Rpl36
303567	3.422		Orc5l
725392	3.421		Gas5
594543	3.421		1110014P06Rik
610849	3.42		Matr3
774975	3.415		Csk
907972	3.414		Wbscr22
782574	3.414
518424	3.41		Mak3
385737	3.41		1110049F12Rik
721976	3.407
895199	3.406
631894	3.402		D10Wsu52e
903851	3.4		Atp5o
429618	3.397		Son
927549	3.395		2810433K01Rik
532225	3.395
658932	3.393		Pex7
908790	3.39		Bcl7c
661091	3.39		AU019823
650508	3.389		1700025K23Rik
361928	3.388		Cse1l
744400	3.387		Sirt2
775568	3.383
584941	3.382		Tpr
714064	3.375		Peci
933033	3.374		Atp5e
880995	3.369		Cd72
919483	3.362		Cnp1
406055	3.359		Atp6ap1
894506	3.356
766362	3.356		Fyn
445260	3.355		Aspscr1
923241	3.353		D11Bwg0434e
896609	3.353
762026	3.352
910425	3.351		Sybl1
628786	3.35
899821	3.347		Hmgn2
863741	3.347		Ddx41
546299	3.345		Slfn2
703869	3.342
898192	3.34		Rpl31
656826	3.338		Cacng6
891875	3.337
612714	3.337		Yaf2
527052	3.337		D11Moh35
370906	3.333
892212	3.331		Rps15a
544087	3.33		1500003O03Rik
665375	3.329		Adss2
329437	3.328		4930471O16Rik
443060	3.327		Cyc1
423140	3.324		Ufd1l
421573	3.324		Pitrm1
919204	3.32		1200007D18Rik
900145	3.317
899570	3.314		1500041J02Rik
386235	3.314		Siah1a
923933	3.313		2410004C24Rik
893168	3.312		Rps25
663557	3.311
564483	3.311
351750	3.31		2410141M05Rik
467183	3.309		5830482F20Rik
905243	3.308		2810429O05Rik
474370	3.307
921477	3.304		C230093N12Rik
877508	3.304
464035	3.304		Flt3l
927353	3.302		Dhodh
370847	3.302		Trim32
622183	3.301		Smap1
928968	3.3		Grina
899928	3.3		Rps11
573930	3.296
533138	3.295		AI415282
896076	3.294
895424	3.292		Uba52
383711	3.291		Pla1a
674609	3.287
850378	3.285		Homer3
732293	3.284		Aldh9a1
383029	3.284		Tbc1d1
828800	3.283		Ap1g1
508579	3.283
825608	3.282		C630007B19Rik
930733	3.278		2010002H18Rik
644283	3.275		Kif1c
339156	3.274		Wbp4
869267	3.27		Rarsl
825725	3.269		Tctex1
551000	3.268		Relb
922795	3.266		6330577E15Rik
812600	3.266		C730042F17Rik
353673	3.266
635703	3.264		4921518A06Rik;4933421G18Rik
453309	3.263		Ccnd2
616195	3.262		Prpf4b
449526	3.261		1810035L17Rik
706194	3.26
902002	3.259
652566	3.259
904285	3.258		Rbx1
668715	3.256		Gtf2e1
536160	3.255
664259	3.254		Alas1
892363	3.249
381953	3.248		2610028L19Rik
916748	3.247		Lsm4
749867	3.246
901866	3.244		Rpl21
325227	3.244		Pxmp3
926891	3.243		Cnn2
927475	3.241		Stx18
580618	3.241		Cuedc2
400520	3.241		Txn2
496413	3.24		4931400A14Rik
733555	3.239
499519	3.239		Snx6
313527	3.239		Tuba8
717486	3.236		1200015A19Rik
793761	3.235		Rpl14
923033	3.229		2610205E22Rik
900983	3.229		Nudc
834443	3.224
569769	3.224		1110001A12Rik
326564	3.224		BC055367
455248	3.221
932170	3.22		Mtch2
695277	3.22
907395	3.218		Eef1b2
893228	3.218		1110049G11Rik
573975	3.216		Gemin5
926370	3.215		Xrcc4
662346	3.215		2010106G01Rik
898243	3.213		Rpl30
514709	3.211		Hist2h3c1;Hist2h3b
900218	3.21
454474	3.21		Mns1
359834	3.209		Prpf39
495761	3.208		Imap38
894725	3.205
371754	3.205
924583	3.203		0610012D17Rik
598828	3.203
882020	3.2		3632410F03Rik
362025	3.198		Jtb
901543	3.197		Hist1h2ao
618578	3.191		Appbp2
836724	3.188		Ruvbl2
914828	3.187		0610041B22Rik
619961	3.187
385915	3.186
865341	3.185		AA517853
402789	3.185		Cog4
593035	3.182		Dhx40
583411	3.182		Gbas
632659	3.178		BC065078
914991	3.175		Tmem4
904208	3.171		Rps16
916927	3.165		Ris2
907653	3.163		2700099C19Rik
893672	3.16		Tomm20
880150	3.159		Ggps1
816074	3.158		0610010K14Rik
363940	3.158		Siat8d
512087	3.157		Fignl1
933121	3.156		Vdac3
572105	3.153		3110052N05Rik
798728	3.149		Sephs1
495291	3.147		Ikbkap
318312	3.147		4921537D05Rik
531680	3.145		0610012A05Rik
922521	3.144		1110056N09Rik
910217	3.144		H2-Ke6
898793	3.144		Rps18
920448	3.143		Pop5
537031	3.14
794801	3.138		Usp16
514589	3.137
582194	3.135		Mybl2
819158	3.134		Lgals9
300026	3.131		Exosc10
855567	3.125		Vbp1
731398	3.125
920470	3.124		Ndufv1
691253	3.124		Mtap4
903015	3.123		Mif
852326	3.122		Paip2
482123	3.121
910190	3.12		Dncic1
487751	3.117		Rnf34
896963	3.116
529191	3.115
690255	3.112		Ppm1d
299865	3.112		4933404M02Rik
757052	3.11
900726	3.107		Atp5j
894173	3.106		Mad2l1
659915	3.105		Mrps36
379245	3.105		Slc43a3
904497	3.102		Calm2
416006	3.101		Exosc3
437463	3.099		Peo1
348117	3.099
723934	3.093		Pola2
902693	3.087
832343	3.083		Ube1x
690290	3.083
615421	3.082		Kptn
628393	3.081		AU067695
932989	3.08		Asah1
919247	3.08		Cklfsf3
911548	3.078		Sqstm1
691898	3.078		6330548N22Rik
491600	3.078		2210409M21Rik
812709	3.077		D10Ertd214e
438015	3.076
689231	3.071		9430015G10Rik
716213	3.069		Decr2
682431	3.069		Calmbp1
756978	3.068
482174	3.067		Actn4
926362	3.065		Ncb5or
922710	3.064		Rnf2
930034	3.061		Crsp9
907007	3.06		Sp3
752499	3.06
325294	3.056
532807	3.053
899697	3.052
409840	3.051		E430029F06
750458	3.05
409735	3.05		D5Ertd679e
830517	3.049		Psme3
330925	3.047
694902	3.044		Ppp2r5e
497453	3.044
333543	3.044
309143	3.04		Rpl36al
892972	3.037		Gapd;LOC14433
908383	3.036		Mak10
894110	3.036		X83328
899390	3.033		Mif
342406	3.033		Icam1
317132	3.033
905141	3.03		Mgat1
899430	3.029		Rpl35a
896114	3.029
714085	3.029
391883	3.029		Ddef1
894755	3.025
893619	3.023		Calm2
867868	3.022		Phf10
901609	3.021
494056	3.021		Hspe1
355299	3.02		Ipo7
618433	3.018
425404	3.018		D330012F22Rik
786699	3.015		Bnip2
761984	3.015		1810008A14Rik
909948	3.013		Hars
689104	3.012		Htf9c
310400	3.012		Wbscr5
912850	3.007		1500032M01Rik
909651	3.006		Gus
360511	3.004		Ndufb3
505734	3.003		Cstf3
924067	3		Ndufa8
848841	2.997		Birc3
909694	2.996		Rab5c
795040	2.996		Cd2ap
691011	2.992		Fchsd2
896020	2.991
586909	2.991		Rapgef1
932271	2.99		D11Ertd603e
454974	2.988		1600022A19Rik
899386	2.986		Pdcd10
897346	2.986		Chchd2
714342	2.984		Lgals8
491106	2.984		Ptpn18
678570	2.983		Grm6
543152	2.983		Adprhl2
563158	2.98		Mrps9
446730	2.98		C230069C04;2210418O10Rik
896148	2.979
765926	2.979
459094	2.979
913792	2.977		2310047H23Rik
536054	2.977		Recql
771698	2.976		D10Bwg0940e
467705	2.976		Vamp3
911726	2.974		Apobec1
910339	2.973		BC022146
904378	2.969		Qdpr
562628	2.969
627387	2.968		Sra1
458854	2.966		Prei3
762676	2.965		Gna12
507807	2.965		5330414O08Rik
909904	2.964		Adam10
605820	2.964		Rps13
451316	2.961
893035	2.96		Hist1h2ak
529365	2.96		Tra1
815360	2.959
433387	2.958
904757	2.957		Cnot2
893974	2.956
629502	2.955
346999	2.955
577661	2.95		Slc2a6
508308	2.949
343043	2.949		0710007A14Rik
897209	2.947		Ppih
488903	2.946		Abcf1
901185	2.944		Rps3a
685967	2.944		1110059F07Rik
614321	2.944
900913	2.942
747324	2.937		Ddx47
738626	2.937
658631	2.937		Gphn
359207	2.933
313652	2.933		Syap1
329305	2.931
926268	2.93		5830427H10Rik
661090	2.93		0610041E09Rik
312951	2.929		AI461933
397076	2.928		Caml
767654	2.927		Apoa1bp
360918	2.927		2310035M22Rik
912489	2.923		Gaa
921316	2.921		Lims1
517770	2.919		Ephb4
703094	2.918
794619	2.917		Mccc1
467017	2.917		2810038K19Rik
782547	2.914		Lsm10
667570	2.912
664037	2.91		0610009M14Rik
685561	2.909		Spint2
900173	2.899
802232	2.896		Was
912415	2.895		Rnf44
906069	2.895		Commd4
892198	2.894
338639	2.894		Immt
897700	2.893		Uqcr
865981	2.893		Rdh14
527003	2.891		3110002L15Rik
378126	2.891		1810031K02Rik
323050	2.89
569558	2.889		Mir16
361288	2.889		Ftsj3
431923	2.888		Rbm14;Rbm4
919100	2.887		1110005A23Rik
750696	2.885
464186	2.885		Supt5h
897531	2.883		1110032D12Rik
581420	2.883		1300019C06Rik
456651	2.883		D10Ucla1
342098	2.879		Rassf3
896328	2.878		Atp5l
730462	2.878		Chic2
931590	2.876		G430022H21Rik
926440	2.875		Gemin7
903795	2.874		Ube2d3
776479	2.873		C330019G07Rik
356719	2.869		Ars2
515044	2.868		6430544H17Rik
647923	2.862		Rab7l1
742632	2.861		Cct4
322037	2.861		Bcap31
562954	2.856		Sucla2
901054	2.855		Rps18
792525	2.85		Tmsb4x
464194	2.85
896617	2.847
702405	2.847		2610034N24Rik
445782	2.847		1200003C05Rik
663325	2.846		V1ri5
522703	2.845		Rnase6
456675	2.845
383817	2.845		Taf10
309470	2.845
901053	2.843
407468	2.842		Rac1
928848	2.841		Dph2l1
548550	2.839		3110070M22Rik
856341	2.837
502569	2.836		2310076K21Rik
338205	2.836		Rg9mtd3
892826	2.835
417127	2.833		Rbm16;A630086M08Rik
914922	2.831		1110059P08Rik
877601	2.83		Klk11
903569	2.829		Rrs1
893692	2.827		Rpl21
537344	2.825		Cct8
924444	2.824		Pgls
900995	2.824		Edf1
440174	2.823		BC061259
861059	2.822		4933433P14Rik
914174	2.819		Pdcl
895706	2.818		AI648866
764315	2.818		Hnrpr
904525	2.812
900313	2.812
493208	2.812
472533	2.812		Vav2
845286	2.811		Gars
347397	2.81
853031	2.808
565325	2.805		Hiat1
393216	2.804		Mesdc2
584616	2.803
832775	2.801		Ndufb4
804608	2.801		Ifi1
526784	2.798		Pik3c3
391014	2.796		Hnrpa2b1
706669	2.794		1500032D16Rik
759952	2.793		Tia1
324493	2.793		Adora1
907297	2.79		Nup153
461862	2.79		Rela
415760	2.788		2900054P12Rik
857760	2.787
892180	2.786		Smarce1
547782	2.786		Rwdd1
348969	2.786		9130023F12Rik
906379	2.785		Mrpl43
831675	2.785		2410004J23Rik
778564	2.785
762606	2.785		Eif3s6ip
896593	2.78		Rps20
854747	2.78		Dek
603293	2.78
916666	2.777		1700001E16Rik
766713	2.776
340252	2.776		1110028E10Rik
910978	2.775		Cox4i1
921580	2.774
884853	2.772		D16Bwg1547e
657562	2.772		Dok1
569360	2.771
334145	2.77		D630048P19Rik
505751	2.769		Creb1;3526402H21Rik
658444	2.767
557343	2.767
523258	2.767		Gcipip
918391	2.765		D8Ertd633e
903672	2.765		Rps6
889670	2.764		F730047E07Rik
619764	2.764		Top2a
580870	2.764		2810004N23Rik
902457	2.763		Rps13
896997	2.763		Rpl36
928445	2.757		Rbm12;Cpne1
423028	2.757		2600001B17Rik
544312	2.755		5730454B08Rik
311006	2.754		D14Ertd500e
918576	2.753		Dscr3
828918	2.753		BC010311
922565	2.749		Copg2
750973	2.749		Rpe
759997	2.748
909403	2.747		Cpsf3
653007	2.745		2310044P18Rik
593628	2.744		Eif3s4
906008	2.741		Tde2
408189	2.741		Dncic2
925722	2.74		Rnh1
707313	2.74		2410104I19Rik
927306	2.739		Ckap1
568851	2.739		Rev1l
381804	2.732
361587	2.732		Prkcb
848004	2.73		Pttg1ip
930983	2.729		Dtnbp1
857617	2.729		Lxn
582956	2.729		Phf6
880087	2.726
334859	2.725
892188	2.724
917853	2.723		Etf1
626517	2.723		4933414E04Rik
504507	2.719
453152	2.719
896653	2.717		Mad2l1
804665	2.716		Arf4
438101	2.716
877077	2.715		Ncf1
841973	2.714		6330409N04Rik
366364	2.713		Lsm7
318663	2.713		Wdr40a
735363	2.712		1810017G16Rik
731768	2.712		Arfrp1
563249	2.711		Pole
731666	2.708		Usp38
626096	2.705		Lmnb1
892092	2.704		Hspd1
899363	2.702		Rpl13a
330071	2.701
856310	2.7		Nxf1
397816	2.7		Cd164
911104	2.697		Dnalc4
374467	2.695		Smc2l1
411911	2.694		3110024A21Rik
923230	2.693		Rbmx
590982	2.691		3110001N18Rik
740801	2.69		2010002N04Rik
808686	2.689		Ddx6
543097	2.687
906557	2.686		Dnajd1
588131	2.685		Mtap
780225	2.682		Traf1
894894	2.681
893708	2.678		Hint1
900064	2.677
743155	2.672		Ranbp1
560452	2.67		Polg2
901919	2.669
899591	2.669
776862	2.669		Ap2b1
814647	2.667		Psmc4
624617	2.665		Ubtf
548371	2.664		Srpk2
314714	2.661
903754	2.66		S100a11
782669	2.66
927941	2.659		Trim26
732583	2.656		Timm8b
360318	2.656		Rps6ka1
300547	2.654		Pde4b
742847	2.652
327280	2.652		Aamp
524279	2.65		Mafk
761899	2.648		Lsm7
581916	2.647		1810057E01Rik
922016	2.646		0610043B10Rik
598655	2.645		AI663987
928460	2.643		Amfr
798198	2.643		Ddx6
828280	2.64		4932441K18
539629	2.639		Zfp472
355965	2.638		Glul
543555	2.636		Aldh4a1
872447	2.635
772704	2.634
511025	2.634		Zmynd19
901162	2.631
729842	2.631		Snapap
874650	2.63		Coro1c
671177	2.629		Hras1
899685	2.627
897525	2.627
380197	2.627		Kif2a
627997	2.625
498884	2.625
688078	2.624
563929	2.624
920912	2.623		Prim1
890921	2.62		Myo9b
631806	2.618		Map3k5
899254	2.617		Olfr545
894387	2.617
730181	2.617
741949	2.615		Lzic
606807	2.615
905552	2.614		Prkrip1
912752	2.613		2010001O09Rik
352315	2.612		Ndufb8
892069	2.611
760465	2.611
559237	2.611
442062	2.61		D12Ertd647e
892462	2.608
381100	2.607		Kelchl
929933	2.606
864915	2.606		Map2k2
354334	2.604
317635	2.604		Ttc14
865155	2.602
595280	2.602		Glg1
894958	2.601
566166	2.6
927561	2.599		2810428I15Rik
920300	2.598		Vps26
323292	2.598		Mpv17
513208	2.597		Dpp7
788379	2.595		Dld
552853	2.594		Dusp12
819189	2.588		D1Bwg0491e
738405	2.588		Dhx32
868410	2.585
739417	2.583		Mkks
481690	2.583		5730589K01Rik
793711	2.582		2810417H13Rik
614126	2.582		Spin
891972	2.58		2510048O06Rik
927775	2.579
904245	2.579
584511	2.576		RFWD1
916109	2.575		1700021F05Rik
575685	2.575		Kbtbd4
607662	2.574		5630401J11Rik
556632	2.574
925756	2.573		0610009B22Rik
522270	2.573		Rabl4
931467	2.571		Bcl10
777139	2.569		Socs6
892228	2.568		Rps2
906897	2.564		Pdpk1
538274	2.563		Pex16
375223	2.562		Dusp11
918834	2.561		Fastk
550580	2.56		Cyfip2
551833	2.559		Ipp
530821	2.559
571559	2.557		Sdhc
601714	2.556		Acy1
705143	2.553		Mrpl28
350828	2.553		Mrpl40
445994	2.552		Ncoa1
365816	2.552		2010200I23Rik
434211	2.55		D9Ertd660e
317830	2.55		Tln
592903	2.549		BC059812
804914	2.548		Homez
921004	2.547		Gnai3
883725	2.547		1110020P15Rik
442033	2.547		Nckipsd
905380	2.546		Vps35
672707	2.546		1810034K20Rik
557563	2.546		Ncbp2
931224	2.544
922460	2.544		Irf1
656522	2.544		Aacs
370007	2.544		Rabgap1
713004	2.543		1300006C06Rik
476032	2.542		Ppp6c
323705	2.54
351250	2.539		BC006909
896327	2.538
688465	2.538		Rps12
430083	2.538		0610037H22Rik
918494	2.537		Stard3
898913	2.535
906635	2.532		Cenph
768334	2.532
925384	2.531		Irf3
715000	2.531
700081	2.531		B3gnt1
782419	2.529
571384	2.529		1810036L03Rik
427568	2.528
298200	2.526		Gas5
651910	2.522		Recc1
513645	2.522		Kif18a
515892	2.521
334297	2.518		2410026K10Rik
896112	2.516
916661	2.514
347570	2.511
303727	2.51		Pard6a
901584	2.508
687650	2.506		Aatk
307095	2.505		BC037135
900074	2.504		Rpl21
546148	2.503		Chaf1a
458794	2.5		Rbm7
918866	2.494		Mrpl50
744886	2.494		9530090G24Rik
929387	2.492
926758	2.492
438817	2.491		Blm
376401	2.487		Ict1
886687	2.486		Tceb1
826995	2.486		Usp3
873057	2.483		Zfp191
342551	2.483		Zcwcc1
580691	2.481		Lsm3
625446	2.478		Gtpbp5
932761	2.477		Cklfsf6
915098	2.476		2010315L10Rik
629089	2.476		Nek8
402950	2.473		Cops2
750678	2.472		E230025N22
693933	2.472		Dclre1b
687634	2.472		Rg9mtd1
603995	2.472
703380	2.469		AW544865
648619	2.469
900771	2.467		Rps29
303584	2.467
904679	2.466
466290	2.466		D2Ertd750e
320576	2.463		Nup133
674946	2.46		2700088M22Rik
596044	2.46		Fasn
896234	2.459
652623	2.459		Arhgef1
493098	2.459
690654	2.457		2810403P18Rik
814480	2.456		Ankrd27
566751	2.456		2610524G07Rik
342307	2.456		4932409F11Rik
557761	2.452		Pja1
499249	2.452		Brf2
861380	2.451
667925	2.45		AI597479
440444	2.45
758898	2.449		Ddx52
844157	2.448		Rasl2-9
610405	2.444		Rab21
892691	2.443		Laptm4b
904311	2.442
701007	2.441		Ube2d2
656023	2.441		D10Wsu102e
381544	2.44		Rpia
877491	2.438		Olfr273
573455	2.437
787109	2.433
649608	2.433
477588	2.431		Gmds
896537	2.43
623507	2.43		Sepx1
317885	2.429		Tbc1d13
492890	2.428		2410091C18Rik
899016	2.427
374842	2.424		Senp2
768906	2.42		Wrnip1
825775	2.419
895852	2.418		Eif4a2
407429	2.417		Cfdp
929416	2.416		Cct2
893743	2.416
351034	2.415		4732497O03Rik
695846	2.414
919794	2.41		Psmc6
767665	2.41		Ralb
926136	2.409		Srr
820860	2.409
579825	2.409		Ranbp1
467062	2.409		1810026J23Rik
922280	2.408		1700056O17Rik
643415	2.408		Hdac6
704172	2.406		Gcn5l2
430836	2.406
930477	2.404		Fdx1
893635	2.404		Hmgn2
[truncated: 369 more rows]

## Sheet: A > LPS 10X
Anti-CD40+IL-4 > LPS 10X
Prob ID	Fold change	Gene name	Description
905599	227.5	1810009M01Rik	Transmembrane protein also known as Lr8, Clast1
720967	133.8	Acdc	similar to calreticulin 3, on 10-Jun-2010 record was discontinued
828013	128.6	Ccl22	CCL22
344672	58.95	H2-DMb2	H2-DMb2 histocompatibility 2, class II, locus Mb2
857676	52.36	Tnfrsf6	TNF receptor superfamily, member 6, also known as APT1, CD95, FAS1, APO-1
826177	40.52	Igsf2	immunoglobulin superfamily, member 3
702870	38.35	RNASE10	ribonuclease, RNase A family, 10
745275	37.93	H2-DMa	H2-DMa histocompatibility 2, class II, locus DMa
391919	36.38	LOC391919	pseudogene, similar to tubulin, beta 5
548224	35.98	Ebi2	Epstein-Barr virus induced gene 2, G-protein coupled receptor
921190	35.36	Hemgn	Hemogen, hemopoietic gene protein, negative differentiation regulator protein
407846	32.37	Fscn1	fascin homolog 1, actin bundling protein
898366	28.06	Actg	actin, gamma, cytoplasmic 1; also known as E51, Actg, Actl
705455	27.63	Marcks	myristoylated alanine rich protein kinase C substrate; also known as Macs; PKCSL
434545	27.03	Syngr2	Membrane traffic regulatory protein
749595	25.81	1700109I12Rik	CD96
431279	25.36	H2-Aa
884267	24.5	Cd53	CD53, a suppressor of inflammatory cytokine production
904963	21.52	H2-DMb2
754894	20.24	Rhbdf1	rhomboid family member 1 or epidermal growth factor receptor-related protein
353984	20.24	Kynu	L-kynurenine hydrolase
548782	18.58	Bcl2a1c	B-cell leukemia/lymphoma 2 related protein A1d
586949	18.32	H2-Oa
485872	17.75
314727	17.61	Cd48	CD48, GPI-linked glycoprotein expressed on the majority of hematopoietic cellsbelongs to Ig superfamily
682371	17.59	Adm
858300	16.91
884140	16.77	Lpp	LIM domain containing preferred translocation partner in lipoma. Important in focal adhesion
363625	16.75	Serpinc1
925942	15.8	Eif5a	eukaryotic translation initiation factor 5A
455721	14.8	Myb	myb proto-oncogene protein; proto-oncogene c-Myb; transcriptional activator Myb; tumor-specific myb protein
530511	14.7	4833441J24Rik;Arpc4	Ttll3 or tubulin tyrosine ligase-like family, member 3; actin related protein (Arp) 2/3 complex, subunit 4
930147	14.59	Gadd45g	growth arrest and DNA damage-inducible protein GADD45 gamma
571611	14.2	Btg1	B-cell translocation gene 1, anti-proliferative. Gene involved in a translocation, but function in B cells is uncertain
431047	13.94	Tank	TRAF family member-associated Nf-kappa B activator
579772	13.8	Cops4	COP9 signalosome complex subunit 4, acts as a positive regulator of E3 Ub-ligases
754936	13.75	Dock10	Dedicator of cytokinesis 10, guanin-nucleotide exchange factor specific for Cdc42
597024	13.6
616423	13.59	5830443L24Rik	Interferon-induced guanylate-binding protein
648264	13.3
503137	13		RIKEN cDNA 2610307O08 gene, transmembrane protein
321940	12.9	Rbbp7
330594	12.85	Cops5
634837	12.57	Tubb5
598968	12.44	Wdr1
725563	12.35	Cops3
872692	12.34	Tnfsf7
608492	12.3	Actb
783482	12.2	Cd83	CD83, type I transmembrane protein of Ig subfamily, expressed on activated lymphocytes
658449	12.15	Hrmt1l2
918005	12.11	Rac2	Ras-related C3 botulinum toxin substrate 2; small GTPase, regulate cytoskeletal reorganization, activation of protein kinases
528915	12.04	2700038N03Rik	RIKEN cDNA 2700038N03 gene
528616	11.66	Gpr56	G protein-coupled receptor 56
315559	11.66	Psmb2
502350	11.64	Vrk2
775978	11.63	Ii
849727	11.62	Csnk2b
447645	11.51	Blmh
714790	11.35	Bzw2
807637	11.32	H2-M3
397862	11.21
750749	11.04	Sh3bp5	SH3-domain binding protein 5 (BTK-associated)
899539	10.94
467222	10.9	Blvrb
924714	10.83	Casp1
680652	10.83	Cbfb
568777	10.74	Trappc3
927958	10.73	Ly6e
744620	10.69	Arpc5l
365875	10.64	E430029F06	Interferon-induced guanylate-binding protein
531556	10.6	St13
896000	10.42
347097	10.4	Rp2h
911557	10.39	Arhgdib	Rho, GDP dissociation inhibitor (GDI) beta
737436	10.34	Pxk
357766	10.33	Gltscr2
367738	10.31		Glioma tumor suppressor candidate region gene 2
910257	10.24	Psmb8
914577	10.23	Bcap29
387179	10.11
717964	10.1		B cell translocation gene
741436	10.07	Melk
784582	10.04	Pcbp1
401001	10.02	Rras2
